# Supplementary material for: Deciphering individual triticale grain weight patterns: A gaussian mixture model approach
Source: PLoS One. 2024 Nov 26;19(11):e0313942. doi: 10.1371/journal.pone.0313942 (PMC11594513; doi:10.1371/journal.pone.0313942)
Supplement: S1 File — (ZIP) [file pone.0313942.s013.zip]

Archive with 4 entries (4 files):
- GMM analysis R studio code.txt
- GW seed weight.xlsx
- MP seed weight.xlsx
- SY seed weight.xlsx
