# Supplementary material for: Deciphering individual triticale grain weight patterns: A gaussian mixture model approach
Source: PLoS One. 2024 Nov 26;19(11):e0313942. doi: 10.1371/journal.pone.0313942 (PMC11594513; doi:10.1371/journal.pone.0313942)
Supplement: S1 File — (ZIP) [file pone.0313942.s013.zip › GMM analysis R studio code.txt]

library(readxl)
library(dplyr)
library(ggplot2)
library(purrr)
library(gridExtra)
library(mixtools)
library(openxlsx)

set.seed(1234)
data <- read_excel("SY seed weight.xlsx")


data_2 <- data %>%
    arrange(Sampling, rep, Value) %>%
    group_by(Sampling, rep) %>%
    mutate(row_number = row_number())


filtered_data <- data_2 


filtered_data <- filtered_data %>%
    group_by(Cultivar, Sampling, Times, rep) %>%
    mutate(Q1 = quantile(Value, 0.25),
           Q3 = quantile(Value, 0.75),
           IQR = Q3 - Q1,
           Lower_Bound = Q1 - 1.5 * IQR,
           Upper_Bound = Q3 + 1.5 * IQR) %>%
    filter(Value >= Lower_Bound & Value <= Upper_Bound) %>%
    select(-c(Q1, Q3, IQR, Lower_Bound, Upper_Bound))

results <- filtered_data %>%
    group_by(Sampling, Times) %>%
    do({
        .data <- .
        
        n <- length(.data$Value)  # 샘플 크기
        
        # k=1 파라미터와 로그-우도 요약
        mean_single <- mean(.data$Value)
        sd_single <- sd(.data$Value)
        log_likelihood_single <- sum(dnorm(.data$Value, mean = mean_single, sd = sd_single, log = TRUE))
        n_params_single = 2
        AIC_single <- -2 * log_likelihood_single + 2 * n_params_single
        AICc_single <- AIC_single + (2 * n_params_single * (n_params_single + 1)) / (n - n_params_single - 1)
        BIC_single <- -2 * log_likelihood_single + n_params_single * log(n)
        
        # k=2 데이터 분석
        result_2 <- normalmixEM(.data$Value, k=2, maxit=100000)
        n_params_2 = 5
        AIC_2 <- -2 * result_2$loglik + 2 * n_params_2
        AICc_2 <- AIC_2 + (2 * n_params_2 * (n_params_2 + 1)) / (n - n_params_2 - 1)
        BIC_2 <- -2 * result_2$loglik + n_params_2 * log(n)
        
        # k=3 데이터 분석
        result_3 <- normalmixEM(.data$Value, k=3, maxit=100000)
        n_params_3 = 8
        AIC_3 <- -2 * result_3$loglik + 2 * n_params_3
        AICc_3 <- AIC_3 + (2 * n_params_3 * (n_params_3 + 1)) / (n - n_params_3 - 1)
        BIC_3 <- -2 * result_3$loglik + n_params_3 * log(n)
        
        # k=2 결과 출력
        cat("Sampling:", .data$Sampling[1], "Times:", .data$Times[1], "\n")
        cat("k=2: Mean1 =", result_2$mu[1], "SD1 =", result_2$sigma[1], "Proportion1 =", result_2$lambda[1], "\n")
        cat("k=2: Mean2 =", result_2$mu[2], "SD2 =", result_2$sigma[2], "Proportion2 =", result_2$lambda[2], "\n\n")
        
        # 데이터 프레임 반환
        data.frame(
            Sampling = .data$Sampling[1],
            Times = .data$Times[1],
            logLik_single = log_likelihood_single, 
            logLik_double = result_2$loglik,
            logLik_triple = result_3$loglik,
            AICc_single = AICc_single,
            AICc_double = AICc_2,
            AICc_triple = AICc_3,
            BIC_single = BIC_single,
            BIC_double = BIC_2,
            BIC_triple = BIC_3,
            mu1_2 = result_2$mu[1],
            mu2_2 = result_2$mu[2],
            sigma1_2 = result_2$sigma[1],
            sigma2_2 = result_2$sigma[2],
            lambda_2 = result_2$lambda[1],
            lambda_2_2 = result_2$lambda[2]
        )
    }) %>% ungroup()

plot_data_list <- split(filtered_data, list(filtered_data$Sampling, filtered_data$Times))

plot_density <- function(data, params, remove_y_axis = FALSE) {
    mu1 = params$mu1
    mu2 = params$mu2
    sigma1 = params$sigma1
    sigma2 = params$sigma2
    lambda1 = params$lambda1
    lambda2 = params$lambda2
    
    sampling_name <- gsub("\\.$", "", unique(data$Sampling))
    title_string <- paste0(sampling_name, " ", unique(data$Times))
    
    if (lambda1 > lambda2) {
        color1 <- "red"
        color2 <- "blue"
    } else {
        color1 <- "blue"
        color2 <- "red"
    }
    
    plot <- ggplot(data, aes(x = Value)) + 
        geom_histogram(aes(y = ..density..), bins = 30, fill = "lightgray") +
        geom_line(aes(x = Value, y = dnorm(Value, mean = mu1, sd = sigma1) * lambda1), color = color1) +
        geom_line(aes(x = Value, y = dnorm(Value, mean = mu2, sd = sigma2) * lambda2), color = color2) +
        annotate("segment", x = mu1, xend = mu1, y = 0, yend = 0.1, color = color1, linetype = "dashed") +
        annotate("segment", x = mu2, xend = mu2, y = 0, yend = 0.1, color = color2, linetype = "dashed") +
        annotate("text", x = mu1, y = 0.12, label = round(mu1, 2), color = color1, hjust = 0.5, vjust = -1.5, fontface = "bold") +
        annotate("text", x = mu1, y = 0.11, label = paste0("(", round(lambda1 * 100, 1), "%)"), color = color1, hjust = 0.5, vjust = -1.5, fontface = "bold") +
        annotate("text", x = mu2, y = 0.11, label = round(mu2, 2), color = color2, hjust = 0.5, vjust = 0, fontface = "bold") +
        annotate("text", x = mu2, y = 0.10, label = paste0("(", round(lambda2 * 100, 1), "%)"), color = color2, hjust = 0.5, vjust = 0, fontface = "bold") +
        labs(x = "Grain weight (mg)", y = "Density") + # y축 레이블을 Density로 변경
        theme_minimal() +
        theme(
            axis.title = element_text(size = 16, face = "bold"), # y축 레이블 스타일 변경
            axis.text = element_text(size = 14, face = "bold"),
            legend.title = element_text(size = 16, face = "bold"),
            legend.text = element_text(size = 14, face = "bold"),
            plot.title = element_text(size = 16, face = "bold"),
            panel.border = element_rect(color = "black", fill = NA) # 테두리 추가
        ) +
        xlim(0, 80) +
        ylim(0, 0.15)  # y축 스케일 설정
    
    if (remove_y_axis) {
        plot <- plot + theme(axis.title.y = element_blank(), axis.text.y = element_blank(), axis.ticks.y = element_blank())
    }
    
    plot
}

plots <- map2(plot_data_list, split(results, list(results$Sampling, results$Times)), function(data, res) {
    params <- list(mu1 = res$mu1_2[1], mu2 = res$mu2_2[1], sigma1 = res$sigma1_2[1], sigma2 = res$sigma2_2[1], lambda1 = res$lambda_2[1], lambda2 = res$lambda_2_2[1])
    plot_density(data, params)
})


plots <- map2(plots, seq_along(plots), function(plot, index) {
    if (index %% 4 != 1) {
        plot <- plot + theme(axis.title.y = element_blank(), axis.text.y = element_blank(), axis.ticks.y = element_blank())
    }
    plot
})

combined_plot <- gridExtra::grid.arrange(grobs = plots, ncol = 4)

# 픽셀 범위에 맞춰 이미지 저장 (width: 4 - 7.5 inches, height: 8.75 inches)
ggsave("SY_revise_combined_plot.png", combined_plot, width = 12, height = 9, dpi = 300)

# AICc, BIC, log-likelihood 결과를 엑셀 파일로 저장
write.xlsx(results, "GMM_results.xlsx")
