# Supplementary material for: Deciphering individual triticale grain weight patterns: A gaussian mixture model approach
Source: PLoS One. 2024 Nov 26;19(11):e0313942. doi: 10.1371/journal.pone.0313942 (PMC11594513; doi:10.1371/journal.pone.0313942)
Supplement: S1 File — (ZIP) [file pone.0313942.s013.zip › GW seed weight.xlsx]

## Sheet: Sheet5
Cultivar	Sampling	Times	rep	Value
GW	2WAH	15.0kg/10a	1	13
GW	2WAH	15.0kg/10a	1	23
GW	2WAH	15.0kg/10a	1	23
GW	2WAH	15.0kg/10a	1	21
GW	2WAH	15.0kg/10a	1	22
GW	2WAH	15.0kg/10a	1	21
GW	2WAH	15.0kg/10a	1	23
GW	2WAH	15.0kg/10a	1	16
GW	2WAH	15.0kg/10a	1	22
GW	2WAH	15.0kg/10a	1	21
GW	2WAH	15.0kg/10a	1	20
GW	2WAH	15.0kg/10a	1	13
GW	2WAH	15.0kg/10a	1	12
GW	2WAH	15.0kg/10a	1	22
GW	2WAH	15.0kg/10a	1	24
GW	2WAH	15.0kg/10a	1	24
GW	2WAH	15.0kg/10a	1	25
GW	2WAH	15.0kg/10a	1	16
GW	2WAH	15.0kg/10a	1	23
GW	2WAH	15.0kg/10a	1	19
GW	2WAH	15.0kg/10a	1	20
GW	2WAH	15.0kg/10a	1	19
GW	2WAH	15.0kg/10a	1	18
GW	2WAH	15.0kg/10a	1	14
GW	2WAH	15.0kg/10a	1	25
GW	2WAH	15.0kg/10a	1	18
GW	2WAH	15.0kg/10a	1	17
GW	2WAH	15.0kg/10a	1	23
GW	2WAH	15.0kg/10a	1	12
GW	2WAH	15.0kg/10a	1	22
GW	2WAH	15.0kg/10a	1	22
GW	2WAH	15.0kg/10a	1	22
GW	2WAH	15.0kg/10a	1	13
GW	2WAH	15.0kg/10a	1	17
GW	2WAH	15.0kg/10a	1	22
GW	2WAH	15.0kg/10a	1	17
GW	2WAH	15.0kg/10a	1	22
GW	2WAH	15.0kg/10a	1	22
GW	2WAH	15.0kg/10a	1	21
GW	2WAH	15.0kg/10a	1	21
GW	2WAH	15.0kg/10a	1	22
GW	2WAH	15.0kg/10a	1	16
GW	2WAH	15.0kg/10a	1	10
GW	2WAH	15.0kg/10a	1	17
GW	2WAH	15.0kg/10a	1	23
GW	2WAH	15.0kg/10a	1	24
GW	2WAH	15.0kg/10a	1	15
GW	2WAH	15.0kg/10a	1	16
GW	2WAH	15.0kg/10a	1	22
GW	2WAH	15.0kg/10a	1	25
GW	2WAH	15.0kg/10a	1	13
GW	2WAH	15.0kg/10a	1	22
GW	2WAH	15.0kg/10a	1	18
GW	2WAH	15.0kg/10a	1	23
GW	2WAH	15.0kg/10a	1	13
GW	2WAH	15.0kg/10a	1	19
GW	2WAH	15.0kg/10a	1	24
GW	2WAH	15.0kg/10a	1	15
GW	2WAH	15.0kg/10a	1	17
GW	2WAH	15.0kg/10a	2	12
GW	2WAH	15.0kg/10a	2	21
GW	2WAH	15.0kg/10a	2	24
GW	2WAH	15.0kg/10a	2	20
GW	2WAH	15.0kg/10a	2	12
GW	2WAH	15.0kg/10a	2	22
GW	2WAH	15.0kg/10a	2	22
GW	2WAH	15.0kg/10a	2	16
GW	2WAH	15.0kg/10a	2	24
GW	2WAH	15.0kg/10a	2	24
GW	2WAH	15.0kg/10a	2	22
GW	2WAH	15.0kg/10a	2	18
GW	2WAH	15.0kg/10a	2	22
GW	2WAH	15.0kg/10a	2	19
GW	2WAH	15.0kg/10a	2	21
GW	2WAH	15.0kg/10a	2	24
GW	2WAH	15.0kg/10a	2	18
GW	2WAH	15.0kg/10a	2	21
GW	2WAH	15.0kg/10a	2	25
GW	2WAH	15.0kg/10a	2	18
GW	2WAH	15.0kg/10a	2	23
GW	2WAH	15.0kg/10a	2	17
GW	2WAH	15.0kg/10a	2	22
GW	2WAH	15.0kg/10a	2	23
GW	2WAH	15.0kg/10a	2	17
GW	2WAH	15.0kg/10a	2	17
GW	2WAH	15.0kg/10a	2	7
GW	2WAH	15.0kg/10a	2	11
GW	2WAH	15.0kg/10a	2	6
GW	2WAH	15.0kg/10a	2	22
GW	2WAH	15.0kg/10a	2	21
GW	2WAH	15.0kg/10a	2	17
GW	2WAH	15.0kg/10a	2	9
GW	2WAH	15.0kg/10a	2	12
GW	2WAH	15.0kg/10a	2	19
GW	2WAH	15.0kg/10a	2	21
GW	2WAH	15.0kg/10a	2	6
GW	2WAH	15.0kg/10a	2	22
GW	2WAH	15.0kg/10a	2	22
GW	2WAH	15.0kg/10a	2	11
GW	2WAH	15.0kg/10a	2	23
GW	2WAH	15.0kg/10a	2	10
GW	2WAH	15.0kg/10a	2	17
GW	2WAH	15.0kg/10a	2	24
GW	2WAH	15.0kg/10a	2	21
GW	2WAH	15.0kg/10a	2	15
GW	2WAH	15.0kg/10a	2	9
GW	2WAH	15.0kg/10a	2	20
GW	2WAH	15.0kg/10a	2	17
GW	2WAH	15.0kg/10a	2	20
GW	2WAH	15.0kg/10a	2	23
GW	2WAH	15.0kg/10a	2	15
GW	2WAH	15.0kg/10a	2	22
GW	2WAH	15.0kg/10a	2	25
GW	2WAH	15.0kg/10a	3	12
GW	2WAH	15.0kg/10a	3	13
GW	2WAH	15.0kg/10a	3	19
GW	2WAH	15.0kg/10a	3	8
GW	2WAH	15.0kg/10a	3	7
GW	2WAH	15.0kg/10a	3	15
GW	2WAH	15.0kg/10a	3	18
GW	2WAH	15.0kg/10a	3	20
GW	2WAH	15.0kg/10a	3	13
GW	2WAH	15.0kg/10a	3	7
GW	2WAH	15.0kg/10a	3	12
GW	2WAH	15.0kg/10a	3	17
GW	2WAH	15.0kg/10a	3	21
GW	2WAH	15.0kg/10a	3	19
GW	2WAH	15.0kg/10a	3	19
GW	2WAH	15.0kg/10a	3	17
GW	2WAH	15.0kg/10a	3	9
GW	2WAH	15.0kg/10a	3	19
GW	2WAH	15.0kg/10a	3	13
GW	2WAH	15.0kg/10a	3	17
GW	2WAH	15.0kg/10a	3	12
GW	2WAH	15.0kg/10a	3	9
GW	2WAH	15.0kg/10a	3	19
GW	2WAH	15.0kg/10a	3	12
GW	2WAH	15.0kg/10a	3	5
GW	2WAH	15.0kg/10a	3	19
GW	2WAH	15.0kg/10a	3	9
GW	2WAH	15.0kg/10a	3	14
GW	2WAH	15.0kg/10a	3	20
GW	2WAH	15.0kg/10a	3	7
GW	2WAH	15.0kg/10a	3	9
GW	2WAH	15.0kg/10a	3	14
GW	2WAH	15.0kg/10a	3	19
GW	2WAH	15.0kg/10a	3	10
GW	2WAH	15.0kg/10a	3	14
GW	2WAH	15.0kg/10a	3	14
GW	2WAH	15.0kg/10a	3	12
GW	2WAH	15.0kg/10a	3	14
GW	2WAH	15.0kg/10a	3	19
GW	2WAH	15.0kg/10a	3	21
GW	2WAH	15.0kg/10a	3	13
GW	2WAH	15.0kg/10a	3	13
GW	2WAH	15.0kg/10a	3	6
GW	2WAH	15.0kg/10a	3	21
GW	2WAH	15.0kg/10a	3	4
GW	2WAH	15.0kg/10a	3	6
GW	2WAH	15.0kg/10a	3	18
GW	2WAH	15.0kg/10a	3	19
GW	2WAH	15.0kg/10a	3	9
GW	2WAH	15.0kg/10a	3	10
GW	2WAH	15.0kg/10a	3	18
GW	2WAH	15.0kg/10a	3	20
GW	2WAH	15.0kg/10a	3	17
GW	2WAH	15.0kg/10a	3	15
GW	2WAH	15.0kg/10a	3	7
GW	2WAH	15.0kg/10a	3	13
GW	2WAH	15.0kg/10a	3	8
GW	2WAH	15.0kg/10a	3	7
GW	2WAH	15.0kg/10a	3	19
GW	2WAH	15.0kg/10a	3	19
GW	2WAH	15.0kg/10a	3	7
GW	2WAH	15.0kg/10a	3	19
GW	2WAH	15.0kg/10a	3	4
GW	2WAH	15.0kg/10a	3	20
GW	2WAH	15.0kg/10a	3	15
GW	2WAH	15.0kg/10a	3	18
GW	2WAH	15.0kg/10a	3	16
GW	2WAH	15.0kg/10a	3	19
GW	2WAH	15.0kg/10a	3	9
GW	2WAH	15.0kg/10a	3	13
GW	2WAH	15.0kg/10a	3	21
GW	2WAH	15.0kg/10a	3	16
GW	2WAH	15.0kg/10a	3	14
GW	2WAH	15.0kg/10a	3	10
GW	2WAH	15.0kg/10a	3	17
GW	2WAH	15.0kg/10a	3	20
GW	2WAH	15.0kg/10a	3	13
GW	2WAH	15.0kg/10a	3	20
GW	2WAH	15.0kg/10a	3	13
GW	2WAH	15.0kg/10a	3	6
GW	2WAH	15.0kg/10a	3	19
GW	2WAH	15.0kg/10a	3	18
GW	2WAH	15.0kg/10a	3	11
GW	2WAH	15.0kg/10a	4	16
GW	2WAH	15.0kg/10a	4	9
GW	2WAH	15.0kg/10a	4	12
GW	2WAH	15.0kg/10a	4	11
GW	2WAH	15.0kg/10a	4	9
GW	2WAH	15.0kg/10a	4	16
GW	2WAH	15.0kg/10a	4	17
GW	2WAH	15.0kg/10a	4	8
GW	2WAH	15.0kg/10a	4	18
GW	2WAH	15.0kg/10a	4	9
GW	2WAH	15.0kg/10a	4	8
GW	2WAH	15.0kg/10a	4	16
GW	2WAH	15.0kg/10a	4	11
GW	2WAH	15.0kg/10a	4	15
GW	2WAH	15.0kg/10a	4	12
GW	2WAH	15.0kg/10a	4	7
GW	2WAH	15.0kg/10a	4	4
GW	2WAH	15.0kg/10a	4	10
GW	2WAH	15.0kg/10a	4	15
GW	2WAH	15.0kg/10a	4	10
GW	2WAH	15.0kg/10a	4	18
GW	2WAH	15.0kg/10a	4	5
GW	2WAH	15.0kg/10a	4	12
GW	2WAH	15.0kg/10a	4	9
GW	2WAH	15.0kg/10a	4	8
GW	2WAH	15.0kg/10a	4	18
GW	2WAH	15.0kg/10a	4	18
GW	2WAH	15.0kg/10a	4	15
GW	2WAH	15.0kg/10a	4	19
GW	2WAH	15.0kg/10a	4	16
GW	2WAH	15.0kg/10a	4	18
GW	2WAH	15.0kg/10a	4	19
GW	2WAH	15.0kg/10a	4	9
GW	2WAH	15.0kg/10a	4	6
GW	2WAH	15.0kg/10a	4	16
GW	2WAH	15.0kg/10a	4	13
GW	2WAH	15.0kg/10a	4	11
GW	2WAH	15.0kg/10a	4	19
GW	2WAH	15.0kg/10a	4	12
GW	2WAH	15.0kg/10a	4	16
GW	2WAH	15.0kg/10a	4	15
GW	2WAH	15.0kg/10a	4	18
GW	2WAH	15.0kg/10a	4	14
GW	2WAH	15.0kg/10a	4	16
GW	2WAH	15.0kg/10a	4	13
GW	2WAH	15.0kg/10a	4	8
GW	2WAH	15.0kg/10a	4	14
GW	2WAH	15.0kg/10a	4	11
GW	2WAH	15.0kg/10a	4	11
GW	2WAH	15.0kg/10a	4	13
GW	2WAH	15.0kg/10a	4	14
GW	2WAH	15.0kg/10a	4	14
GW	2WAH	15.0kg/10a	4	8
GW	2WAH	15.0kg/10a	4	12
GW	2WAH	15.0kg/10a	4	18
GW	2WAH	15.0kg/10a	4	5
GW	2WAH	15.0kg/10a	4	6
GW	2WAH	15.0kg/10a	4	12
GW	2WAH	15.0kg/10a	4	12
GW	2WAH	15.0kg/10a	4	15
GW	2WAH	15.0kg/10a	4	12
GW	2WAH	15.0kg/10a	4	18
GW	2WAH	15.0kg/10a	4	11
GW	2WAH	15.0kg/10a	4	15
GW	2WAH	15.0kg/10a	4	19
GW	2WAH	15.0kg/10a	4	19
GW	2WAH	15.0kg/10a	4	6
GW	2WAH	15.0kg/10a	4	14
GW	2WAH	15.0kg/10a	4	10
GW	2WAH	15.0kg/10a	4	15
GW	2WAH	15.0kg/10a	4	15
GW	2WAH	15.0kg/10a	4	12
GW	2WAH	15.0kg/10a	4	7
GW	2WAH	15.0kg/10a	4	10
GW	2WAH	15.0kg/10a	4	16
GW	2WAH	15.0kg/10a	4	14
GW	2WAH	15.0kg/10a	5	11
GW	2WAH	15.0kg/10a	5	15
GW	2WAH	15.0kg/10a	5	8
GW	2WAH	15.0kg/10a	5	15
GW	2WAH	15.0kg/10a	5	12
GW	2WAH	15.0kg/10a	5	9
GW	2WAH	15.0kg/10a	5	14
GW	2WAH	15.0kg/10a	5	14
GW	2WAH	15.0kg/10a	5	12
GW	2WAH	15.0kg/10a	5	10
GW	2WAH	15.0kg/10a	5	10
GW	2WAH	15.0kg/10a	5	18
GW	2WAH	15.0kg/10a	5	14
GW	2WAH	15.0kg/10a	5	16
GW	2WAH	15.0kg/10a	5	15
GW	2WAH	15.0kg/10a	5	9
GW	2WAH	15.0kg/10a	5	8
GW	2WAH	15.0kg/10a	5	13
GW	2WAH	15.0kg/10a	5	16
GW	2WAH	15.0kg/10a	5	13
GW	2WAH	15.0kg/10a	5	12
GW	2WAH	15.0kg/10a	5	16
GW	2WAH	15.0kg/10a	5	14
GW	2WAH	15.0kg/10a	5	9
GW	2WAH	15.0kg/10a	5	13
GW	2WAH	15.0kg/10a	5	13
GW	2WAH	15.0kg/10a	5	9
GW	2WAH	15.0kg/10a	5	18
GW	2WAH	15.0kg/10a	5	16
GW	2WAH	15.0kg/10a	5	20
GW	2WAH	15.0kg/10a	5	7
GW	2WAH	15.0kg/10a	5	15
GW	2WAH	15.0kg/10a	5	9
GW	2WAH	15.0kg/10a	5	16
GW	2WAH	15.0kg/10a	5	8
GW	2WAH	15.0kg/10a	5	12
GW	2WAH	15.0kg/10a	5	9
GW	2WAH	15.0kg/10a	5	15
GW	2WAH	15.0kg/10a	5	13
GW	2WAH	15.0kg/10a	5	16
GW	2WAH	15.0kg/10a	5	18
GW	2WAH	15.0kg/10a	5	12
GW	2WAH	15.0kg/10a	5	14
GW	2WAH	15.0kg/10a	5	16
GW	2WAH	15.0kg/10a	5	15
GW	2WAH	15.0kg/10a	5	10
GW	2WAH	15.0kg/10a	5	17
GW	2WAH	15.0kg/10a	5	18
GW	2WAH	15.0kg/10a	5	12
GW	2WAH	15.0kg/10a	5	19
GW	2WAH	15.0kg/10a	5	14
GW	2WAH	15.0kg/10a	5	13
GW	2WAH	15.0kg/10a	5	13
GW	2WAH	15.0kg/10a	5	10
GW	2WAH	15.0kg/10a	5	13
GW	2WAH	15.0kg/10a	5	18
GW	2WAH	15.0kg/10a	5	11
GW	2WAH	15.0kg/10a	5	17
GW	2WAH	15.0kg/10a	5	11
GW	2WAH	15.0kg/10a	5	16
GW	2WAH	15.0kg/10a	5	4
GW	2WAH	15.0kg/10a	5	13
GW	2WAH	15.0kg/10a	5	17
GW	2WAH	15.0kg/10a	5	10
GW	2WAH	15.0kg/10a	5	9
GW	2WAH	15.0kg/10a	5	14
GW	2WAH	15.0kg/10a	5	11
GW	2WAH	15.0kg/10a	5	11
GW	2WAH	15.0kg/10a	5	8
GW	2WAH	15.0kg/10a	5	13
GW	2WAH	15.0kg/10a	5	6
GW	3WAH	15.0kg/10a	1	42
GW	3WAH	15.0kg/10a	1	47
GW	3WAH	15.0kg/10a	1	45
GW	3WAH	15.0kg/10a	1	48
GW	3WAH	15.0kg/10a	1	49
GW	3WAH	15.0kg/10a	1	46
GW	3WAH	15.0kg/10a	1	50
GW	3WAH	15.0kg/10a	1	49
GW	3WAH	15.0kg/10a	1	41
GW	3WAH	15.0kg/10a	1	50
GW	3WAH	15.0kg/10a	1	46
GW	3WAH	15.0kg/10a	1	44
GW	3WAH	15.0kg/10a	1	45
GW	3WAH	15.0kg/10a	1	42
GW	3WAH	15.0kg/10a	1	46
GW	3WAH	15.0kg/10a	1	39
GW	3WAH	15.0kg/10a	1	47
GW	3WAH	15.0kg/10a	1	46
GW	3WAH	15.0kg/10a	1	42
GW	3WAH	15.0kg/10a	1	48
GW	3WAH	15.0kg/10a	1	38
GW	3WAH	15.0kg/10a	1	47
GW	3WAH	15.0kg/10a	1	44
GW	3WAH	15.0kg/10a	1	43
GW	3WAH	15.0kg/10a	1	42
GW	3WAH	15.0kg/10a	1	47
GW	3WAH	15.0kg/10a	1	47
GW	3WAH	15.0kg/10a	1	46
GW	3WAH	15.0kg/10a	1	41
GW	3WAH	15.0kg/10a	1	46
GW	3WAH	15.0kg/10a	1	49
GW	3WAH	15.0kg/10a	1	43
GW	3WAH	15.0kg/10a	1	35
GW	3WAH	15.0kg/10a	1	46
GW	3WAH	15.0kg/10a	1	36
GW	3WAH	15.0kg/10a	1	39
GW	3WAH	15.0kg/10a	1	45
GW	3WAH	15.0kg/10a	1	41
GW	3WAH	15.0kg/10a	1	50
GW	3WAH	15.0kg/10a	1	43
GW	3WAH	15.0kg/10a	1	47
GW	3WAH	15.0kg/10a	1	42
GW	3WAH	15.0kg/10a	1	41
GW	3WAH	15.0kg/10a	1	47
GW	3WAH	15.0kg/10a	1	48
GW	3WAH	15.0kg/10a	1	46
GW	3WAH	15.0kg/10a	1	40
GW	3WAH	15.0kg/10a	1	46
GW	3WAH	15.0kg/10a	1	48
GW	3WAH	15.0kg/10a	1	46
GW	3WAH	15.0kg/10a	1	34
GW	3WAH	15.0kg/10a	1	41
GW	3WAH	15.0kg/10a	1	35
GW	3WAH	15.0kg/10a	1	49
GW	3WAH	15.0kg/10a	1	43
GW	3WAH	15.0kg/10a	1	41
GW	3WAH	15.0kg/10a	1	35
GW	3WAH	15.0kg/10a	1	44
GW	3WAH	15.0kg/10a	1	41
GW	3WAH	15.0kg/10a	1	41
GW	3WAH	15.0kg/10a	2	44
GW	3WAH	15.0kg/10a	2	38
GW	3WAH	15.0kg/10a	2	43
GW	3WAH	15.0kg/10a	2	36
GW	3WAH	15.0kg/10a	2	29
GW	3WAH	15.0kg/10a	2	39
GW	3WAH	15.0kg/10a	2	40
GW	3WAH	15.0kg/10a	2	26
GW	3WAH	15.0kg/10a	2	30
GW	3WAH	15.0kg/10a	2	46
GW	3WAH	15.0kg/10a	2	43
GW	3WAH	15.0kg/10a	2	35
GW	3WAH	15.0kg/10a	2	41
GW	3WAH	15.0kg/10a	2	32
GW	3WAH	15.0kg/10a	2	36
GW	3WAH	15.0kg/10a	2	32
GW	3WAH	15.0kg/10a	2	23
GW	3WAH	15.0kg/10a	2	11
GW	3WAH	15.0kg/10a	2	45
GW	3WAH	15.0kg/10a	2	47
GW	3WAH	15.0kg/10a	2	39
GW	3WAH	15.0kg/10a	2	46
GW	3WAH	15.0kg/10a	2	26
GW	3WAH	15.0kg/10a	2	38
GW	3WAH	15.0kg/10a	2	45
GW	3WAH	15.0kg/10a	2	41
GW	3WAH	15.0kg/10a	2	45
GW	3WAH	15.0kg/10a	2	33
GW	3WAH	15.0kg/10a	2	41
GW	3WAH	15.0kg/10a	2	27
GW	3WAH	15.0kg/10a	2	34
GW	3WAH	15.0kg/10a	2	40
GW	3WAH	15.0kg/10a	2	44
GW	3WAH	15.0kg/10a	2	31
GW	3WAH	15.0kg/10a	2	41
GW	3WAH	15.0kg/10a	2	36
GW	3WAH	15.0kg/10a	2	47
GW	3WAH	15.0kg/10a	2	46
GW	3WAH	15.0kg/10a	2	36
GW	3WAH	15.0kg/10a	2	35
GW	3WAH	15.0kg/10a	2	45
GW	3WAH	15.0kg/10a	2	41
GW	3WAH	15.0kg/10a	2	41
GW	3WAH	15.0kg/10a	2	42
GW	3WAH	15.0kg/10a	2	35
GW	3WAH	15.0kg/10a	2	39
GW	3WAH	15.0kg/10a	2	33
GW	3WAH	15.0kg/10a	2	34
GW	3WAH	15.0kg/10a	2	37
GW	3WAH	15.0kg/10a	2	41
GW	3WAH	15.0kg/10a	2	24
GW	3WAH	15.0kg/10a	2	38
GW	3WAH	15.0kg/10a	2	37
GW	3WAH	15.0kg/10a	2	43
GW	3WAH	15.0kg/10a	2	43
GW	3WAH	15.0kg/10a	2	44
GW	3WAH	15.0kg/10a	2	42
GW	3WAH	15.0kg/10a	3	47
GW	3WAH	15.0kg/10a	3	38
GW	3WAH	15.0kg/10a	3	47
GW	3WAH	15.0kg/10a	3	39
GW	3WAH	15.0kg/10a	3	40
GW	3WAH	15.0kg/10a	3	35
GW	3WAH	15.0kg/10a	3	44
GW	3WAH	15.0kg/10a	3	37
GW	3WAH	15.0kg/10a	3	36
GW	3WAH	15.0kg/10a	3	19
GW	3WAH	15.0kg/10a	3	43
GW	3WAH	15.0kg/10a	3	43
GW	3WAH	15.0kg/10a	3	34
GW	3WAH	15.0kg/10a	3	46
GW	3WAH	15.0kg/10a	3	34
GW	3WAH	15.0kg/10a	3	44
GW	3WAH	15.0kg/10a	3	27
GW	3WAH	15.0kg/10a	3	38
GW	3WAH	15.0kg/10a	3	38
GW	3WAH	15.0kg/10a	3	40
GW	3WAH	15.0kg/10a	3	35
GW	3WAH	15.0kg/10a	3	47
GW	3WAH	15.0kg/10a	3	28
GW	3WAH	15.0kg/10a	3	46
GW	3WAH	15.0kg/10a	3	45
GW	3WAH	15.0kg/10a	3	45
GW	3WAH	15.0kg/10a	3	24
GW	3WAH	15.0kg/10a	3	36
GW	3WAH	15.0kg/10a	3	28
GW	3WAH	15.0kg/10a	3	31
GW	3WAH	15.0kg/10a	3	44
GW	3WAH	15.0kg/10a	3	31
GW	3WAH	15.0kg/10a	3	35
GW	3WAH	15.0kg/10a	3	37
GW	3WAH	15.0kg/10a	3	46
GW	3WAH	15.0kg/10a	3	45
GW	3WAH	15.0kg/10a	3	36
GW	3WAH	15.0kg/10a	3	46
GW	3WAH	15.0kg/10a	3	42
GW	3WAH	15.0kg/10a	3	42
GW	3WAH	15.0kg/10a	3	45
GW	3WAH	15.0kg/10a	3	39
GW	3WAH	15.0kg/10a	3	45
GW	3WAH	15.0kg/10a	3	45
GW	3WAH	15.0kg/10a	3	35
GW	3WAH	15.0kg/10a	3	42
GW	3WAH	15.0kg/10a	3	34
GW	3WAH	15.0kg/10a	3	17
GW	3WAH	15.0kg/10a	3	31
GW	3WAH	15.0kg/10a	3	39
GW	3WAH	15.0kg/10a	3	42
GW	3WAH	15.0kg/10a	3	35
GW	3WAH	15.0kg/10a	4	20
GW	3WAH	15.0kg/10a	4	43
GW	3WAH	15.0kg/10a	4	43
GW	3WAH	15.0kg/10a	4	31
GW	3WAH	15.0kg/10a	4	35
GW	3WAH	15.0kg/10a	4	40
GW	3WAH	15.0kg/10a	4	39
GW	3WAH	15.0kg/10a	4	35
GW	3WAH	15.0kg/10a	4	41
GW	3WAH	15.0kg/10a	4	38
GW	3WAH	15.0kg/10a	4	41
GW	3WAH	15.0kg/10a	4	47
GW	3WAH	15.0kg/10a	4	30
GW	3WAH	15.0kg/10a	4	40
GW	3WAH	15.0kg/10a	4	42
GW	3WAH	15.0kg/10a	4	37
GW	3WAH	15.0kg/10a	4	43
GW	3WAH	15.0kg/10a	4	39
GW	3WAH	15.0kg/10a	4	33
GW	3WAH	15.0kg/10a	4	39
GW	3WAH	15.0kg/10a	4	40
GW	3WAH	15.0kg/10a	4	17
GW	3WAH	15.0kg/10a	4	41
GW	3WAH	15.0kg/10a	4	36
GW	3WAH	15.0kg/10a	4	35
GW	3WAH	15.0kg/10a	4	42
GW	3WAH	15.0kg/10a	4	35
GW	3WAH	15.0kg/10a	4	35
GW	3WAH	15.0kg/10a	4	44
GW	3WAH	15.0kg/10a	4	44
GW	3WAH	15.0kg/10a	4	46
GW	3WAH	15.0kg/10a	4	44
GW	3WAH	15.0kg/10a	4	17
GW	3WAH	15.0kg/10a	4	45
GW	3WAH	15.0kg/10a	4	43
GW	3WAH	15.0kg/10a	4	45
GW	3WAH	15.0kg/10a	4	37
GW	3WAH	15.0kg/10a	4	33
GW	3WAH	15.0kg/10a	4	34
GW	3WAH	15.0kg/10a	4	39
GW	3WAH	15.0kg/10a	4	42
GW	3WAH	15.0kg/10a	4	36
GW	3WAH	15.0kg/10a	4	36
GW	3WAH	15.0kg/10a	4	42
GW	3WAH	15.0kg/10a	4	44
GW	3WAH	15.0kg/10a	4	46
GW	3WAH	15.0kg/10a	4	38
GW	3WAH	15.0kg/10a	4	40
GW	3WAH	15.0kg/10a	4	30
GW	3WAH	15.0kg/10a	4	30
GW	3WAH	15.0kg/10a	5	32
GW	3WAH	15.0kg/10a	5	43
GW	3WAH	15.0kg/10a	5	38
GW	3WAH	15.0kg/10a	5	34
GW	3WAH	15.0kg/10a	5	33
GW	3WAH	15.0kg/10a	5	38
GW	3WAH	15.0kg/10a	5	32
GW	3WAH	15.0kg/10a	5	36
GW	3WAH	15.0kg/10a	5	33
GW	3WAH	15.0kg/10a	5	34
GW	3WAH	15.0kg/10a	5	30
GW	3WAH	15.0kg/10a	5	37
GW	3WAH	15.0kg/10a	5	41
GW	3WAH	15.0kg/10a	5	34
GW	3WAH	15.0kg/10a	5	32
GW	3WAH	15.0kg/10a	5	31
GW	3WAH	15.0kg/10a	5	31
GW	3WAH	15.0kg/10a	5	23
GW	3WAH	15.0kg/10a	5	34
GW	3WAH	15.0kg/10a	5	31
GW	3WAH	15.0kg/10a	5	31
GW	3WAH	15.0kg/10a	5	38
GW	3WAH	15.0kg/10a	5	39
GW	3WAH	15.0kg/10a	5	31
GW	3WAH	15.0kg/10a	5	29
GW	3WAH	15.0kg/10a	5	34
GW	3WAH	15.0kg/10a	5	40
GW	3WAH	15.0kg/10a	5	35
GW	3WAH	15.0kg/10a	5	31
GW	3WAH	15.0kg/10a	5	30
GW	3WAH	15.0kg/10a	5	36
GW	3WAH	15.0kg/10a	5	37
GW	3WAH	15.0kg/10a	5	33
GW	3WAH	15.0kg/10a	5	33
GW	3WAH	15.0kg/10a	5	28
GW	3WAH	15.0kg/10a	5	40
GW	3WAH	15.0kg/10a	5	38
GW	3WAH	15.0kg/10a	5	28
GW	3WAH	15.0kg/10a	5	35
GW	3WAH	15.0kg/10a	5	39
GW	3WAH	15.0kg/10a	5	37
GW	3WAH	15.0kg/10a	5	31
GW	3WAH	15.0kg/10a	5	34
GW	3WAH	15.0kg/10a	5	36
GW	3WAH	15.0kg/10a	5	26
GW	3WAH	15.0kg/10a	5	32
GW	3WAH	15.0kg/10a	5	33
GW	3WAH	15.0kg/10a	5	37
GW	3WAH	15.0kg/10a	5	37
GW	3WAH	15.0kg/10a	5	27
GW	3WAH	15.0kg/10a	5	39
GW	3WAH	15.0kg/10a	5	36
GW	3WAH	15.0kg/10a	5	39
GW	4WAH	15.0kg/10a	1	58
GW	4WAH	15.0kg/10a	1	48
GW	4WAH	15.0kg/10a	1	48
GW	4WAH	15.0kg/10a	1	56
GW	4WAH	15.0kg/10a	1	36
GW	4WAH	15.0kg/10a	1	49
GW	4WAH	15.0kg/10a	1	40
GW	4WAH	15.0kg/10a	1	38
GW	4WAH	15.0kg/10a	1	57
GW	4WAH	15.0kg/10a	1	28
GW	4WAH	15.0kg/10a	1	49
GW	4WAH	15.0kg/10a	1	57
GW	4WAH	15.0kg/10a	1	59
GW	4WAH	15.0kg/10a	1	48
GW	4WAH	15.0kg/10a	1	50
GW	4WAH	15.0kg/10a	1	49
GW	4WAH	15.0kg/10a	1	53
GW	4WAH	15.0kg/10a	1	43
GW	4WAH	15.0kg/10a	1	55
GW	4WAH	15.0kg/10a	1	48
GW	4WAH	15.0kg/10a	1	47
GW	4WAH	15.0kg/10a	1	51
GW	4WAH	15.0kg/10a	1	60
GW	4WAH	15.0kg/10a	1	57
GW	4WAH	15.0kg/10a	1	3
GW	4WAH	15.0kg/10a	1	52
GW	4WAH	15.0kg/10a	1	45
GW	4WAH	15.0kg/10a	1	59
GW	4WAH	15.0kg/10a	1	56
GW	4WAH	15.0kg/10a	1	46
GW	4WAH	15.0kg/10a	1	55
GW	4WAH	15.0kg/10a	1	57
GW	4WAH	15.0kg/10a	1	44
GW	4WAH	15.0kg/10a	1	60
GW	4WAH	15.0kg/10a	1	59
GW	4WAH	15.0kg/10a	1	42
GW	4WAH	15.0kg/10a	1	56
GW	4WAH	15.0kg/10a	1	50
GW	4WAH	15.0kg/10a	1	59
GW	4WAH	15.0kg/10a	1	49
GW	4WAH	15.0kg/10a	1	35
GW	4WAH	15.0kg/10a	1	49
GW	4WAH	15.0kg/10a	1	47
GW	4WAH	15.0kg/10a	1	45
GW	4WAH	15.0kg/10a	1	56
GW	4WAH	15.0kg/10a	1	32
GW	4WAH	15.0kg/10a	1	39
GW	4WAH	15.0kg/10a	1	44
GW	4WAH	15.0kg/10a	1	58
GW	4WAH	15.0kg/10a	1	56
GW	4WAH	15.0kg/10a	1	34
GW	4WAH	15.0kg/10a	1	44
GW	4WAH	15.0kg/10a	1	51
GW	4WAH	15.0kg/10a	1	56
GW	4WAH	15.0kg/10a	1	16
GW	4WAH	15.0kg/10a	2	48
GW	4WAH	15.0kg/10a	2	49
GW	4WAH	15.0kg/10a	2	50
GW	4WAH	15.0kg/10a	2	30
GW	4WAH	15.0kg/10a	2	35
GW	4WAH	15.0kg/10a	2	43
GW	4WAH	15.0kg/10a	2	48
GW	4WAH	15.0kg/10a	2	30
GW	4WAH	15.0kg/10a	2	35
GW	4WAH	15.0kg/10a	2	14
GW	4WAH	15.0kg/10a	2	48
GW	4WAH	15.0kg/10a	2	45
GW	4WAH	15.0kg/10a	2	40
GW	4WAH	15.0kg/10a	2	49
GW	4WAH	15.0kg/10a	2	50
GW	4WAH	15.0kg/10a	2	50
GW	4WAH	15.0kg/10a	2	41
GW	4WAH	15.0kg/10a	2	49
GW	4WAH	15.0kg/10a	2	44
GW	4WAH	15.0kg/10a	2	30
GW	4WAH	15.0kg/10a	2	31
GW	4WAH	15.0kg/10a	2	36
GW	4WAH	15.0kg/10a	2	44
GW	4WAH	15.0kg/10a	2	16
GW	4WAH	15.0kg/10a	2	42
GW	4WAH	15.0kg/10a	2	44
GW	4WAH	15.0kg/10a	2	47
GW	4WAH	15.0kg/10a	2	47
GW	4WAH	15.0kg/10a	2	36
GW	4WAH	15.0kg/10a	2	34
GW	4WAH	15.0kg/10a	2	36
GW	4WAH	15.0kg/10a	2	37
GW	4WAH	15.0kg/10a	2	18
GW	4WAH	15.0kg/10a	2	37
GW	4WAH	15.0kg/10a	2	26
GW	4WAH	15.0kg/10a	2	39
GW	4WAH	15.0kg/10a	2	45
GW	4WAH	15.0kg/10a	2	44
GW	4WAH	15.0kg/10a	2	27
GW	4WAH	15.0kg/10a	2	50
GW	4WAH	15.0kg/10a	2	44
GW	4WAH	15.0kg/10a	2	43
GW	4WAH	15.0kg/10a	2	46
GW	4WAH	15.0kg/10a	2	47
GW	4WAH	15.0kg/10a	2	41
GW	4WAH	15.0kg/10a	2	35
GW	4WAH	15.0kg/10a	2	46
GW	4WAH	15.0kg/10a	2	31
GW	4WAH	15.0kg/10a	2	32
GW	4WAH	15.0kg/10a	2	45
GW	4WAH	15.0kg/10a	2	50
GW	4WAH	15.0kg/10a	2	27
GW	4WAH	15.0kg/10a	2	52
GW	4WAH	15.0kg/10a	2	45
GW	4WAH	15.0kg/10a	2	44
GW	4WAH	15.0kg/10a	2	27
GW	4WAH	15.0kg/10a	2	29
GW	4WAH	15.0kg/10a	2	43
GW	4WAH	15.0kg/10a	2	45
GW	4WAH	15.0kg/10a	2	35
GW	4WAH	15.0kg/10a	2	30
GW	4WAH	15.0kg/10a	3	54
GW	4WAH	15.0kg/10a	3	16
GW	4WAH	15.0kg/10a	3	36
GW	4WAH	15.0kg/10a	3	31
GW	4WAH	15.0kg/10a	3	47
GW	4WAH	15.0kg/10a	3	46
GW	4WAH	15.0kg/10a	3	50
GW	4WAH	15.0kg/10a	3	41
GW	4WAH	15.0kg/10a	3	53
GW	4WAH	15.0kg/10a	3	28
GW	4WAH	15.0kg/10a	3	41
GW	4WAH	15.0kg/10a	3	17
GW	4WAH	15.0kg/10a	3	45
GW	4WAH	15.0kg/10a	3	50
GW	4WAH	15.0kg/10a	3	37
GW	4WAH	15.0kg/10a	3	23
GW	4WAH	15.0kg/10a	3	45
GW	4WAH	15.0kg/10a	3	39
GW	4WAH	15.0kg/10a	3	49
GW	4WAH	15.0kg/10a	3	39
GW	4WAH	15.0kg/10a	3	47
GW	4WAH	15.0kg/10a	3	29
GW	4WAH	15.0kg/10a	3	45
GW	4WAH	15.0kg/10a	3	43
GW	4WAH	15.0kg/10a	3	51
GW	4WAH	15.0kg/10a	3	44
GW	4WAH	15.0kg/10a	3	49
GW	4WAH	15.0kg/10a	3	39
GW	4WAH	15.0kg/10a	3	27
GW	4WAH	15.0kg/10a	3	38
GW	4WAH	15.0kg/10a	3	38
GW	4WAH	15.0kg/10a	3	28
GW	4WAH	15.0kg/10a	3	34
GW	4WAH	15.0kg/10a	3	36
GW	4WAH	15.0kg/10a	3	39
GW	4WAH	15.0kg/10a	3	45
GW	4WAH	15.0kg/10a	3	44
GW	4WAH	15.0kg/10a	3	31
GW	4WAH	15.0kg/10a	3	54
GW	4WAH	15.0kg/10a	3	44
GW	4WAH	15.0kg/10a	3	49
GW	4WAH	15.0kg/10a	3	48
GW	4WAH	15.0kg/10a	3	48
GW	4WAH	15.0kg/10a	3	43
GW	4WAH	15.0kg/10a	3	49
GW	4WAH	15.0kg/10a	3	49
GW	4WAH	15.0kg/10a	3	42
GW	4WAH	15.0kg/10a	3	38
GW	4WAH	15.0kg/10a	3	33
GW	4WAH	15.0kg/10a	3	51
GW	4WAH	15.0kg/10a	3	39
GW	4WAH	15.0kg/10a	3	35
GW	4WAH	15.0kg/10a	3	40
GW	4WAH	15.0kg/10a	3	47
GW	4WAH	15.0kg/10a	3	49
GW	4WAH	15.0kg/10a	3	22
GW	4WAH	15.0kg/10a	3	39
GW	4WAH	15.0kg/10a	3	25
GW	4WAH	15.0kg/10a	3	44
GW	4WAH	15.0kg/10a	4	49
GW	4WAH	15.0kg/10a	4	54
GW	4WAH	15.0kg/10a	4	33
GW	4WAH	15.0kg/10a	4	40
GW	4WAH	15.0kg/10a	4	26
GW	4WAH	15.0kg/10a	4	53
GW	4WAH	15.0kg/10a	4	44
GW	4WAH	15.0kg/10a	4	53
GW	4WAH	15.0kg/10a	4	36
GW	4WAH	15.0kg/10a	4	42
GW	4WAH	15.0kg/10a	4	48
GW	4WAH	15.0kg/10a	4	43
GW	4WAH	15.0kg/10a	4	45
GW	4WAH	15.0kg/10a	4	42
GW	4WAH	15.0kg/10a	4	38
GW	4WAH	15.0kg/10a	4	38
GW	4WAH	15.0kg/10a	4	48
GW	4WAH	15.0kg/10a	4	52
GW	4WAH	15.0kg/10a	4	39
GW	4WAH	15.0kg/10a	4	54
GW	4WAH	15.0kg/10a	4	52
GW	4WAH	15.0kg/10a	4	40
GW	4WAH	15.0kg/10a	4	55
GW	4WAH	15.0kg/10a	4	38
GW	4WAH	15.0kg/10a	4	55
GW	4WAH	15.0kg/10a	4	33
GW	4WAH	15.0kg/10a	4	50
GW	4WAH	15.0kg/10a	4	48
GW	4WAH	15.0kg/10a	4	48
GW	4WAH	15.0kg/10a	4	37
GW	4WAH	15.0kg/10a	4	41
GW	4WAH	15.0kg/10a	4	50
GW	4WAH	15.0kg/10a	4	33
GW	4WAH	15.0kg/10a	4	54
GW	4WAH	15.0kg/10a	4	41
GW	4WAH	15.0kg/10a	4	45
GW	4WAH	15.0kg/10a	4	25
GW	4WAH	15.0kg/10a	4	49
GW	4WAH	15.0kg/10a	4	51
GW	4WAH	15.0kg/10a	4	51
GW	4WAH	15.0kg/10a	4	47
GW	4WAH	15.0kg/10a	4	29
GW	4WAH	15.0kg/10a	4	51
GW	4WAH	15.0kg/10a	4	48
GW	4WAH	15.0kg/10a	4	54
GW	4WAH	15.0kg/10a	4	35
GW	4WAH	15.0kg/10a	4	19
GW	4WAH	15.0kg/10a	4	52
GW	4WAH	15.0kg/10a	4	52
GW	4WAH	15.0kg/10a	4	48
GW	4WAH	15.0kg/10a	4	45
GW	4WAH	15.0kg/10a	4	49
GW	4WAH	15.0kg/10a	4	46
GW	4WAH	15.0kg/10a	5	38
GW	4WAH	15.0kg/10a	5	29
GW	4WAH	15.0kg/10a	5	35
GW	4WAH	15.0kg/10a	5	31
GW	4WAH	15.0kg/10a	5	38
GW	4WAH	15.0kg/10a	5	31
GW	4WAH	15.0kg/10a	5	34
GW	4WAH	15.0kg/10a	5	38
GW	4WAH	15.0kg/10a	5	29
GW	4WAH	15.0kg/10a	5	30
GW	4WAH	15.0kg/10a	5	28
GW	4WAH	15.0kg/10a	5	37
GW	4WAH	15.0kg/10a	5	38
GW	4WAH	15.0kg/10a	5	19
GW	4WAH	15.0kg/10a	5	28
GW	4WAH	15.0kg/10a	5	22
GW	4WAH	15.0kg/10a	5	28
GW	4WAH	15.0kg/10a	5	31
GW	4WAH	15.0kg/10a	5	4
GW	4WAH	15.0kg/10a	5	19
GW	4WAH	15.0kg/10a	5	35
GW	4WAH	15.0kg/10a	5	33
GW	4WAH	15.0kg/10a	5	32
GW	4WAH	15.0kg/10a	5	32
GW	4WAH	15.0kg/10a	5	38
GW	4WAH	15.0kg/10a	5	38
GW	4WAH	15.0kg/10a	5	38
GW	4WAH	15.0kg/10a	5	26
GW	4WAH	15.0kg/10a	5	37
GW	4WAH	15.0kg/10a	5	30
GW	4WAH	15.0kg/10a	5	33
GW	4WAH	15.0kg/10a	5	29
GW	4WAH	15.0kg/10a	5	31
GW	4WAH	15.0kg/10a	5	36
GW	4WAH	15.0kg/10a	5	31
GW	4WAH	15.0kg/10a	5	25
GW	4WAH	15.0kg/10a	5	26
GW	4WAH	15.0kg/10a	5	35
GW	4WAH	15.0kg/10a	5	29
GW	4WAH	15.0kg/10a	5	28
GW	4WAH	15.0kg/10a	5	39
GW	4WAH	15.0kg/10a	5	21
GW	4WAH	15.0kg/10a	5	31
GW	4WAH	15.0kg/10a	5	24
GW	4WAH	15.0kg/10a	5	26
GW	4WAH	15.0kg/10a	5	37
GW	4WAH	15.0kg/10a	5	36
GW	4WAH	15.0kg/10a	5	36
GW	4WAH	15.0kg/10a	5	33
GW	4WAH	15.0kg/10a	5	35
GW	4WAH	15.0kg/10a	5	30
GW	4WAH	15.0kg/10a	5	33
GW	4WAH	15.0kg/10a	5	33
GW	4WAH	15.0kg/10a	5	33
GW	4WAH	15.0kg/10a	5	34
GW	4WAH	15.0kg/10a	5	31
GW	4WAH	15.0kg/10a	5	42
GW	4WAH	15.0kg/10a	5	32
GW	4WAH	15.0kg/10a	5	34
GW	4WAH	15.0kg/10a	5	37
GW	4WAH	15.0kg/10a	5	31
GW	4WAH	15.0kg/10a	5	36
GW	4WAH	15.0kg/10a	5	32
GW	5WAH	15.0kg/10a	1	8
GW	5WAH	15.0kg/10a	1	2
GW	5WAH	15.0kg/10a	1	59
GW	5WAH	15.0kg/10a	1	56
GW	5WAH	15.0kg/10a	1	43
GW	5WAH	15.0kg/10a	1	60
GW	5WAH	15.0kg/10a	1	64
GW	5WAH	15.0kg/10a	1	56
GW	5WAH	15.0kg/10a	1	49
GW	5WAH	15.0kg/10a	1	64
GW	5WAH	15.0kg/10a	1	51
GW	5WAH	15.0kg/10a	1	57
GW	5WAH	15.0kg/10a	1	57
GW	5WAH	15.0kg/10a	1	62
GW	5WAH	15.0kg/10a	1	52
GW	5WAH	15.0kg/10a	1	61
GW	5WAH	15.0kg/10a	1	45
GW	5WAH	15.0kg/10a	1	67
GW	5WAH	15.0kg/10a	1	57
GW	5WAH	15.0kg/10a	1	61
GW	5WAH	15.0kg/10a	1	43
GW	5WAH	15.0kg/10a	1	46
GW	5WAH	15.0kg/10a	1	48
GW	5WAH	15.0kg/10a	1	46
GW	5WAH	15.0kg/10a	1	59
GW	5WAH	15.0kg/10a	1	44
GW	5WAH	15.0kg/10a	1	46
GW	5WAH	15.0kg/10a	1	65
GW	5WAH	15.0kg/10a	1	62
GW	5WAH	15.0kg/10a	1	63
GW	5WAH	15.0kg/10a	1	67
GW	5WAH	15.0kg/10a	1	41
GW	5WAH	15.0kg/10a	1	53
GW	5WAH	15.0kg/10a	1	38
GW	5WAH	15.0kg/10a	1	61
GW	5WAH	15.0kg/10a	1	67
GW	5WAH	15.0kg/10a	1	60
GW	5WAH	15.0kg/10a	1	50
GW	5WAH	15.0kg/10a	1	62
GW	5WAH	15.0kg/10a	1	43
GW	5WAH	15.0kg/10a	1	60
GW	5WAH	15.0kg/10a	1	63
GW	5WAH	15.0kg/10a	1	67
GW	5WAH	15.0kg/10a	1	44
GW	5WAH	15.0kg/10a	1	31
GW	5WAH	15.0kg/10a	1	55
GW	5WAH	15.0kg/10a	1	51
GW	5WAH	15.0kg/10a	1	57
GW	5WAH	15.0kg/10a	1	68
GW	5WAH	15.0kg/10a	1	59
GW	5WAH	15.0kg/10a	1	45
GW	5WAH	15.0kg/10a	1	46
GW	5WAH	15.0kg/10a	1	62
GW	5WAH	15.0kg/10a	1	52
GW	5WAH	15.0kg/10a	1	43
GW	5WAH	15.0kg/10a	2	37
GW	5WAH	15.0kg/10a	2	15
GW	5WAH	15.0kg/10a	2	49
GW	5WAH	15.0kg/10a	2	59
GW	5WAH	15.0kg/10a	2	48
GW	5WAH	15.0kg/10a	2	56
GW	5WAH	15.0kg/10a	2	49
GW	5WAH	15.0kg/10a	2	28
GW	5WAH	15.0kg/10a	2	55
GW	5WAH	15.0kg/10a	2	52
GW	5WAH	15.0kg/10a	2	40
GW	5WAH	15.0kg/10a	2	53
GW	5WAH	15.0kg/10a	2	53
GW	5WAH	15.0kg/10a	2	51
GW	5WAH	15.0kg/10a	2	69
GW	5WAH	15.0kg/10a	2	57
GW	5WAH	15.0kg/10a	2	56
GW	5WAH	15.0kg/10a	2	46
GW	5WAH	15.0kg/10a	2	19
GW	5WAH	15.0kg/10a	2	40
GW	5WAH	15.0kg/10a	2	44
GW	5WAH	15.0kg/10a	2	46
GW	5WAH	15.0kg/10a	2	50
GW	5WAH	15.0kg/10a	2	42
GW	5WAH	15.0kg/10a	2	52
GW	5WAH	15.0kg/10a	2	48
GW	5WAH	15.0kg/10a	2	61
GW	5WAH	15.0kg/10a	2	43
GW	5WAH	15.0kg/10a	2	60
GW	5WAH	15.0kg/10a	2	52
GW	5WAH	15.0kg/10a	2	58
GW	5WAH	15.0kg/10a	2	50
GW	5WAH	15.0kg/10a	2	54
GW	5WAH	15.0kg/10a	2	61
GW	5WAH	15.0kg/10a	2	41
GW	5WAH	15.0kg/10a	2	47
GW	5WAH	15.0kg/10a	2	41
GW	5WAH	15.0kg/10a	2	49
GW	5WAH	15.0kg/10a	2	54
GW	5WAH	15.0kg/10a	2	46
GW	5WAH	15.0kg/10a	2	48
GW	5WAH	15.0kg/10a	2	46
GW	5WAH	15.0kg/10a	2	18
GW	5WAH	15.0kg/10a	2	55
GW	5WAH	15.0kg/10a	2	44
GW	5WAH	15.0kg/10a	2	41
GW	5WAH	15.0kg/10a	2	50
GW	5WAH	15.0kg/10a	2	14
GW	5WAH	15.0kg/10a	2	52
GW	5WAH	15.0kg/10a	2	41
GW	5WAH	15.0kg/10a	2	57
GW	5WAH	15.0kg/10a	2	63
GW	5WAH	15.0kg/10a	3	55
GW	5WAH	15.0kg/10a	3	57
GW	5WAH	15.0kg/10a	3	31
GW	5WAH	15.0kg/10a	3	60
GW	5WAH	15.0kg/10a	3	50
GW	5WAH	15.0kg/10a	3	53
GW	5WAH	15.0kg/10a	3	55
GW	5WAH	15.0kg/10a	3	31
GW	5WAH	15.0kg/10a	3	40
GW	5WAH	15.0kg/10a	3	30
GW	5WAH	15.0kg/10a	3	55
GW	5WAH	15.0kg/10a	3	47
GW	5WAH	15.0kg/10a	3	56
GW	5WAH	15.0kg/10a	3	46
GW	5WAH	15.0kg/10a	3	58
GW	5WAH	15.0kg/10a	3	44
GW	5WAH	15.0kg/10a	3	56
GW	5WAH	15.0kg/10a	3	52
GW	5WAH	15.0kg/10a	3	46
GW	5WAH	15.0kg/10a	3	55
GW	5WAH	15.0kg/10a	3	53
GW	5WAH	15.0kg/10a	3	53
GW	5WAH	15.0kg/10a	3	53
GW	5WAH	15.0kg/10a	3	51
GW	5WAH	15.0kg/10a	3	54
GW	5WAH	15.0kg/10a	3	47
GW	5WAH	15.0kg/10a	3	49
GW	5WAH	15.0kg/10a	3	48
GW	5WAH	15.0kg/10a	3	57
GW	5WAH	15.0kg/10a	3	51
GW	5WAH	15.0kg/10a	3	56
GW	5WAH	15.0kg/10a	3	57
GW	5WAH	15.0kg/10a	3	58
GW	5WAH	15.0kg/10a	3	43
GW	5WAH	15.0kg/10a	3	61
GW	5WAH	15.0kg/10a	3	54
GW	5WAH	15.0kg/10a	3	40
GW	5WAH	15.0kg/10a	3	54
GW	5WAH	15.0kg/10a	3	49
GW	5WAH	15.0kg/10a	3	21
GW	5WAH	15.0kg/10a	3	45
GW	5WAH	15.0kg/10a	3	53
GW	5WAH	15.0kg/10a	3	53
GW	5WAH	15.0kg/10a	3	39
GW	5WAH	15.0kg/10a	3	50
GW	5WAH	15.0kg/10a	3	50
GW	5WAH	15.0kg/10a	3	41
GW	5WAH	15.0kg/10a	4	24
GW	5WAH	15.0kg/10a	4	57
GW	5WAH	15.0kg/10a	4	63
GW	5WAH	15.0kg/10a	4	60
GW	5WAH	15.0kg/10a	4	50
GW	5WAH	15.0kg/10a	4	33
GW	5WAH	15.0kg/10a	4	47
GW	5WAH	15.0kg/10a	4	57
GW	5WAH	15.0kg/10a	4	42
GW	5WAH	15.0kg/10a	4	54
GW	5WAH	15.0kg/10a	4	30
GW	5WAH	15.0kg/10a	4	58
GW	5WAH	15.0kg/10a	4	39
GW	5WAH	15.0kg/10a	4	61
GW	5WAH	15.0kg/10a	4	61
GW	5WAH	15.0kg/10a	4	64
GW	5WAH	15.0kg/10a	4	59
GW	5WAH	15.0kg/10a	4	67
GW	5WAH	15.0kg/10a	4	59
GW	5WAH	15.0kg/10a	4	54
GW	5WAH	15.0kg/10a	4	65
GW	5WAH	15.0kg/10a	4	54
GW	5WAH	15.0kg/10a	4	56
GW	5WAH	15.0kg/10a	4	62
GW	5WAH	15.0kg/10a	4	64
GW	5WAH	15.0kg/10a	4	59
GW	5WAH	15.0kg/10a	4	56
GW	5WAH	15.0kg/10a	4	49
GW	5WAH	15.0kg/10a	4	65
GW	5WAH	15.0kg/10a	4	68
GW	5WAH	15.0kg/10a	4	27
GW	5WAH	15.0kg/10a	4	67
GW	5WAH	15.0kg/10a	4	30
GW	5WAH	15.0kg/10a	4	61
GW	5WAH	15.0kg/10a	4	69
GW	5WAH	15.0kg/10a	4	38
GW	5WAH	15.0kg/10a	4	48
GW	5WAH	15.0kg/10a	4	65
GW	5WAH	15.0kg/10a	4	47
GW	5WAH	15.0kg/10a	4	38
GW	5WAH	15.0kg/10a	4	68
GW	5WAH	15.0kg/10a	4	53
GW	5WAH	15.0kg/10a	4	61
GW	5WAH	15.0kg/10a	5	59
GW	5WAH	15.0kg/10a	5	44
GW	5WAH	15.0kg/10a	5	56
GW	5WAH	15.0kg/10a	5	16
GW	5WAH	15.0kg/10a	5	49
GW	5WAH	15.0kg/10a	5	42
GW	5WAH	15.0kg/10a	5	53
GW	5WAH	15.0kg/10a	5	25
GW	5WAH	15.0kg/10a	5	56
GW	5WAH	15.0kg/10a	5	59
GW	5WAH	15.0kg/10a	5	59
GW	5WAH	15.0kg/10a	5	63
GW	5WAH	15.0kg/10a	5	54
GW	5WAH	15.0kg/10a	5	29
GW	5WAH	15.0kg/10a	5	49
GW	5WAH	15.0kg/10a	5	56
GW	5WAH	15.0kg/10a	5	24
GW	5WAH	15.0kg/10a	5	44
GW	5WAH	15.0kg/10a	5	44
GW	5WAH	15.0kg/10a	5	36
GW	5WAH	15.0kg/10a	5	41
GW	5WAH	15.0kg/10a	5	56
GW	5WAH	15.0kg/10a	5	58
GW	5WAH	15.0kg/10a	5	49
GW	5WAH	15.0kg/10a	5	57
GW	5WAH	15.0kg/10a	5	62
GW	5WAH	15.0kg/10a	5	53
GW	5WAH	15.0kg/10a	5	56
GW	5WAH	15.0kg/10a	5	53
GW	5WAH	15.0kg/10a	5	58
GW	5WAH	15.0kg/10a	5	57
GW	5WAH	15.0kg/10a	5	59
GW	5WAH	15.0kg/10a	5	57
GW	5WAH	15.0kg/10a	5	52
GW	5WAH	15.0kg/10a	5	28
GW	5WAH	15.0kg/10a	5	41
GW	5WAH	15.0kg/10a	5	58
GW	5WAH	15.0kg/10a	5	39
GW	5WAH	15.0kg/10a	5	49
GW	5WAH	15.0kg/10a	5	23
GW	5WAH	15.0kg/10a	5	28
GW	5WAH	15.0kg/10a	5	22
GW	5WAH	15.0kg/10a	5	43
GW	5WAH	15.0kg/10a	5	43
GW	5WAH	15.0kg/10a	5	58
GW	5WAH	15.0kg/10a	5	55
GW	5WAH	15.0kg/10a	5	56
GW	5WAH	15.0kg/10a	5	30
GW	2WAH	22.5kg/10a	1	19
GW	2WAH	22.5kg/10a	1	21
GW	2WAH	22.5kg/10a	1	21
GW	2WAH	22.5kg/10a	1	15
GW	2WAH	22.5kg/10a	1	20
GW	2WAH	22.5kg/10a	1	22
GW	2WAH	22.5kg/10a	1	24
GW	2WAH	22.5kg/10a	1	16
GW	2WAH	22.5kg/10a	1	16
GW	2WAH	22.5kg/10a	1	18
GW	2WAH	22.5kg/10a	1	23
GW	2WAH	22.5kg/10a	1	21
GW	2WAH	22.5kg/10a	1	20
GW	2WAH	22.5kg/10a	1	23
GW	2WAH	22.5kg/10a	1	16
GW	2WAH	22.5kg/10a	1	17
GW	2WAH	22.5kg/10a	1	22
GW	2WAH	22.5kg/10a	1	23
GW	2WAH	22.5kg/10a	1	13
GW	2WAH	22.5kg/10a	1	17
GW	2WAH	22.5kg/10a	1	9
GW	2WAH	22.5kg/10a	1	18
GW	2WAH	22.5kg/10a	1	16
GW	2WAH	22.5kg/10a	1	18
GW	2WAH	22.5kg/10a	1	23
GW	2WAH	22.5kg/10a	1	11
GW	2WAH	22.5kg/10a	1	17
GW	2WAH	22.5kg/10a	1	19
GW	2WAH	22.5kg/10a	1	15
GW	2WAH	22.5kg/10a	1	17
GW	2WAH	22.5kg/10a	1	16
GW	2WAH	22.5kg/10a	1	17
GW	2WAH	22.5kg/10a	1	17
GW	2WAH	22.5kg/10a	1	18
GW	2WAH	22.5kg/10a	1	22
GW	2WAH	22.5kg/10a	1	20
GW	2WAH	22.5kg/10a	1	22
GW	2WAH	22.5kg/10a	1	9
GW	2WAH	22.5kg/10a	1	21
GW	2WAH	22.5kg/10a	1	18
GW	2WAH	22.5kg/10a	1	8
GW	2WAH	22.5kg/10a	1	18
GW	2WAH	22.5kg/10a	1	22
GW	2WAH	22.5kg/10a	1	11
GW	2WAH	22.5kg/10a	1	16
GW	2WAH	22.5kg/10a	1	21
GW	2WAH	22.5kg/10a	1	21
GW	2WAH	22.5kg/10a	2	15
GW	2WAH	22.5kg/10a	2	18
GW	2WAH	22.5kg/10a	2	17
GW	2WAH	22.5kg/10a	2	15
GW	2WAH	22.5kg/10a	2	19
GW	2WAH	22.5kg/10a	2	18
GW	2WAH	22.5kg/10a	2	17
GW	2WAH	22.5kg/10a	2	12
GW	2WAH	22.5kg/10a	2	18
GW	2WAH	22.5kg/10a	2	13
GW	2WAH	22.5kg/10a	2	17
GW	2WAH	22.5kg/10a	2	11
GW	2WAH	22.5kg/10a	2	13
GW	2WAH	22.5kg/10a	2	19
GW	2WAH	22.5kg/10a	2	18
GW	2WAH	22.5kg/10a	2	19
GW	2WAH	22.5kg/10a	2	7
GW	2WAH	22.5kg/10a	2	14
GW	2WAH	22.5kg/10a	2	19
GW	2WAH	22.5kg/10a	2	12
GW	2WAH	22.5kg/10a	2	14
GW	2WAH	22.5kg/10a	2	16
GW	2WAH	22.5kg/10a	2	17
GW	2WAH	22.5kg/10a	2	15
GW	2WAH	22.5kg/10a	2	17
GW	2WAH	22.5kg/10a	2	14
GW	2WAH	22.5kg/10a	2	13
GW	2WAH	22.5kg/10a	2	12
GW	2WAH	22.5kg/10a	2	19
GW	2WAH	22.5kg/10a	2	11
GW	2WAH	22.5kg/10a	2	16
GW	2WAH	22.5kg/10a	2	14
GW	2WAH	22.5kg/10a	2	17
GW	2WAH	22.5kg/10a	2	15
GW	2WAH	22.5kg/10a	2	13
GW	2WAH	22.5kg/10a	2	19
GW	2WAH	22.5kg/10a	2	17
GW	2WAH	22.5kg/10a	2	12
GW	2WAH	22.5kg/10a	2	12
GW	2WAH	22.5kg/10a	2	11
GW	2WAH	22.5kg/10a	2	19
GW	2WAH	22.5kg/10a	2	16
GW	2WAH	22.5kg/10a	2	16
GW	2WAH	22.5kg/10a	2	15
GW	2WAH	22.5kg/10a	2	13
GW	2WAH	22.5kg/10a	2	17
GW	2WAH	22.5kg/10a	2	10
GW	2WAH	22.5kg/10a	2	11
GW	2WAH	22.5kg/10a	2	15
GW	2WAH	22.5kg/10a	2	12
GW	2WAH	22.5kg/10a	2	13
GW	2WAH	22.5kg/10a	2	9
GW	2WAH	22.5kg/10a	2	8
GW	2WAH	22.5kg/10a	3	13
GW	2WAH	22.5kg/10a	3	24
GW	2WAH	22.5kg/10a	3	16
GW	2WAH	22.5kg/10a	3	15
GW	2WAH	22.5kg/10a	3	25
GW	2WAH	22.5kg/10a	3	23
GW	2WAH	22.5kg/10a	3	14
GW	2WAH	22.5kg/10a	3	21
GW	2WAH	22.5kg/10a	3	10
GW	2WAH	22.5kg/10a	3	16
GW	2WAH	22.5kg/10a	3	16
GW	2WAH	22.5kg/10a	3	22
GW	2WAH	22.5kg/10a	3	22
GW	2WAH	22.5kg/10a	3	23
GW	2WAH	22.5kg/10a	3	17
GW	2WAH	22.5kg/10a	3	14
GW	2WAH	22.5kg/10a	3	19
GW	2WAH	22.5kg/10a	3	23
GW	2WAH	22.5kg/10a	3	18
GW	2WAH	22.5kg/10a	3	11
GW	2WAH	22.5kg/10a	3	20
GW	2WAH	22.5kg/10a	3	9
GW	2WAH	22.5kg/10a	3	14
GW	2WAH	22.5kg/10a	3	19
GW	2WAH	22.5kg/10a	3	22
GW	2WAH	22.5kg/10a	3	19
GW	2WAH	22.5kg/10a	3	25
GW	2WAH	22.5kg/10a	3	17
GW	2WAH	22.5kg/10a	3	8
GW	2WAH	22.5kg/10a	3	24
GW	2WAH	22.5kg/10a	3	20
GW	2WAH	22.5kg/10a	3	24
GW	2WAH	22.5kg/10a	3	21
GW	2WAH	22.5kg/10a	3	21
GW	2WAH	22.5kg/10a	3	22
GW	2WAH	22.5kg/10a	3	14
GW	2WAH	22.5kg/10a	3	12
GW	2WAH	22.5kg/10a	3	11
GW	2WAH	22.5kg/10a	3	11
GW	2WAH	22.5kg/10a	3	20
GW	2WAH	22.5kg/10a	3	12
GW	2WAH	22.5kg/10a	3	19
GW	2WAH	22.5kg/10a	3	21
GW	2WAH	22.5kg/10a	3	17
GW	2WAH	22.5kg/10a	3	16
GW	2WAH	22.5kg/10a	3	16
GW	2WAH	22.5kg/10a	3	19
GW	2WAH	22.5kg/10a	4	20
GW	2WAH	22.5kg/10a	4	18
GW	2WAH	22.5kg/10a	4	19
GW	2WAH	22.5kg/10a	4	11
GW	2WAH	22.5kg/10a	4	23
GW	2WAH	22.5kg/10a	4	20
GW	2WAH	22.5kg/10a	4	22
GW	2WAH	22.5kg/10a	4	20
GW	2WAH	22.5kg/10a	4	21
GW	2WAH	22.5kg/10a	4	22
GW	2WAH	22.5kg/10a	4	22
GW	2WAH	22.5kg/10a	4	20
GW	2WAH	22.5kg/10a	4	20
GW	2WAH	22.5kg/10a	4	14
GW	2WAH	22.5kg/10a	4	20
GW	2WAH	22.5kg/10a	4	22
GW	2WAH	22.5kg/10a	4	15
GW	2WAH	22.5kg/10a	4	12
GW	2WAH	22.5kg/10a	4	13
GW	2WAH	22.5kg/10a	4	23
GW	2WAH	22.5kg/10a	4	15
GW	2WAH	22.5kg/10a	4	19
GW	2WAH	22.5kg/10a	4	23
GW	2WAH	22.5kg/10a	4	20
GW	2WAH	22.5kg/10a	4	23
GW	2WAH	22.5kg/10a	4	22
GW	2WAH	22.5kg/10a	4	21
GW	2WAH	22.5kg/10a	4	22
GW	2WAH	22.5kg/10a	4	14
GW	2WAH	22.5kg/10a	4	14
GW	2WAH	22.5kg/10a	4	14
GW	2WAH	22.5kg/10a	4	18
GW	2WAH	22.5kg/10a	4	17
GW	2WAH	22.5kg/10a	4	16
GW	2WAH	22.5kg/10a	4	18
GW	2WAH	22.5kg/10a	4	20
GW	2WAH	22.5kg/10a	4	16
GW	2WAH	22.5kg/10a	4	16
GW	2WAH	22.5kg/10a	4	22
GW	2WAH	22.5kg/10a	4	14
GW	2WAH	22.5kg/10a	4	13
GW	2WAH	22.5kg/10a	4	22
GW	2WAH	22.5kg/10a	4	22
GW	2WAH	22.5kg/10a	4	23
GW	2WAH	22.5kg/10a	4	19
GW	2WAH	22.5kg/10a	4	10
GW	2WAH	22.5kg/10a	4	21
GW	2WAH	22.5kg/10a	4	21
GW	2WAH	22.5kg/10a	4	18
GW	2WAH	22.5kg/10a	4	14
GW	2WAH	22.5kg/10a	4	14
GW	2WAH	22.5kg/10a	4	12
GW	2WAH	22.5kg/10a	4	13
GW	2WAH	22.5kg/10a	4	14
GW	2WAH	22.5kg/10a	5	16
GW	2WAH	22.5kg/10a	5	21
GW	2WAH	22.5kg/10a	5	24
GW	2WAH	22.5kg/10a	5	19
GW	2WAH	22.5kg/10a	5	13
GW	2WAH	22.5kg/10a	5	22
GW	2WAH	22.5kg/10a	5	18
GW	2WAH	22.5kg/10a	5	20
GW	2WAH	22.5kg/10a	5	20
GW	2WAH	22.5kg/10a	5	22
GW	2WAH	22.5kg/10a	5	22
GW	2WAH	22.5kg/10a	5	20
GW	2WAH	22.5kg/10a	5	19
GW	2WAH	22.5kg/10a	5	18
GW	2WAH	22.5kg/10a	5	20
GW	2WAH	22.5kg/10a	5	22
GW	2WAH	22.5kg/10a	5	10
GW	2WAH	22.5kg/10a	5	12
GW	2WAH	22.5kg/10a	5	16
GW	2WAH	22.5kg/10a	5	14
GW	2WAH	22.5kg/10a	5	18
GW	2WAH	22.5kg/10a	5	17
GW	2WAH	22.5kg/10a	5	24
GW	2WAH	22.5kg/10a	5	11
GW	2WAH	22.5kg/10a	5	19
GW	2WAH	22.5kg/10a	5	20
GW	2WAH	22.5kg/10a	5	21
GW	2WAH	22.5kg/10a	5	15
GW	2WAH	22.5kg/10a	5	21
GW	2WAH	22.5kg/10a	5	14
GW	2WAH	22.5kg/10a	5	13
GW	2WAH	22.5kg/10a	5	18
GW	2WAH	22.5kg/10a	5	21
GW	2WAH	22.5kg/10a	5	21
GW	2WAH	22.5kg/10a	5	12
GW	2WAH	22.5kg/10a	5	22
GW	2WAH	22.5kg/10a	5	16
GW	2WAH	22.5kg/10a	5	14
GW	2WAH	22.5kg/10a	5	10
GW	2WAH	22.5kg/10a	5	17
GW	2WAH	22.5kg/10a	5	20
GW	2WAH	22.5kg/10a	5	22
GW	2WAH	22.5kg/10a	5	16
GW	2WAH	22.5kg/10a	5	16
GW	2WAH	22.5kg/10a	5	21
GW	2WAH	22.5kg/10a	5	14
GW	2WAH	22.5kg/10a	5	18
GW	2WAH	22.5kg/10a	5	15
GW	3WAH	22.5kg/10a	1	38
GW	3WAH	22.5kg/10a	1	32
GW	3WAH	22.5kg/10a	1	32
GW	3WAH	22.5kg/10a	1	34
GW	3WAH	22.5kg/10a	1	32
GW	3WAH	22.5kg/10a	1	21
GW	3WAH	22.5kg/10a	1	32
GW	3WAH	22.5kg/10a	1	22
GW	3WAH	22.5kg/10a	1	19
GW	3WAH	22.5kg/10a	1	21
GW	3WAH	22.5kg/10a	1	25
GW	3WAH	22.5kg/10a	1	24
GW	3WAH	22.5kg/10a	1	32
GW	3WAH	22.5kg/10a	1	36
GW	3WAH	22.5kg/10a	1	29
GW	3WAH	22.5kg/10a	1	34
GW	3WAH	22.5kg/10a	1	32
GW	3WAH	22.5kg/10a	1	31
GW	3WAH	22.5kg/10a	1	25
GW	3WAH	22.5kg/10a	1	24
GW	3WAH	22.5kg/10a	1	34
GW	3WAH	22.5kg/10a	1	28
GW	3WAH	22.5kg/10a	1	36
GW	3WAH	22.5kg/10a	1	35
GW	3WAH	22.5kg/10a	1	22
GW	3WAH	22.5kg/10a	1	35
GW	3WAH	22.5kg/10a	1	31
GW	3WAH	22.5kg/10a	1	20
GW	3WAH	22.5kg/10a	1	38
GW	3WAH	22.5kg/10a	1	35
GW	3WAH	22.5kg/10a	1	24
GW	3WAH	22.5kg/10a	1	39
GW	3WAH	22.5kg/10a	1	27
GW	3WAH	22.5kg/10a	1	32
GW	3WAH	22.5kg/10a	1	31
GW	3WAH	22.5kg/10a	1	32
GW	3WAH	22.5kg/10a	1	34
GW	3WAH	22.5kg/10a	1	31
GW	3WAH	22.5kg/10a	1	30
GW	3WAH	22.5kg/10a	1	27
GW	3WAH	22.5kg/10a	1	33
GW	3WAH	22.5kg/10a	1	30
GW	3WAH	22.5kg/10a	1	29
GW	3WAH	22.5kg/10a	1	27
GW	3WAH	22.5kg/10a	1	33
GW	3WAH	22.5kg/10a	1	36
GW	3WAH	22.5kg/10a	1	25
GW	3WAH	22.5kg/10a	1	24
GW	3WAH	22.5kg/10a	1	37
GW	3WAH	22.5kg/10a	1	25
GW	3WAH	22.5kg/10a	1	36
GW	3WAH	22.5kg/10a	1	32
GW	3WAH	22.5kg/10a	1	36
GW	3WAH	22.5kg/10a	1	31
GW	3WAH	22.5kg/10a	1	32
GW	3WAH	22.5kg/10a	1	36
GW	3WAH	22.5kg/10a	1	33
GW	3WAH	22.5kg/10a	1	23
GW	3WAH	22.5kg/10a	1	35
GW	3WAH	22.5kg/10a	1	23
GW	3WAH	22.5kg/10a	1	21
GW	3WAH	22.5kg/10a	1	33
GW	3WAH	22.5kg/10a	1	32
GW	3WAH	22.5kg/10a	1	20
GW	3WAH	22.5kg/10a	1	34
GW	3WAH	22.5kg/10a	1	23
GW	3WAH	22.5kg/10a	1	36
GW	3WAH	22.5kg/10a	1	24
GW	3WAH	22.5kg/10a	1	37
GW	3WAH	22.5kg/10a	1	27
GW	3WAH	22.5kg/10a	1	28
GW	3WAH	22.5kg/10a	1	31
GW	3WAH	22.5kg/10a	1	12
GW	3WAH	22.5kg/10a	1	36
GW	3WAH	22.5kg/10a	2	41
GW	3WAH	22.5kg/10a	2	29
GW	3WAH	22.5kg/10a	2	36
GW	3WAH	22.5kg/10a	2	35
GW	3WAH	22.5kg/10a	2	36
GW	3WAH	22.5kg/10a	2	37
GW	3WAH	22.5kg/10a	2	33
GW	3WAH	22.5kg/10a	2	39
GW	3WAH	22.5kg/10a	2	27
GW	3WAH	22.5kg/10a	2	36
GW	3WAH	22.5kg/10a	2	30
GW	3WAH	22.5kg/10a	2	32
GW	3WAH	22.5kg/10a	2	32
GW	3WAH	22.5kg/10a	2	20
GW	3WAH	22.5kg/10a	2	39
GW	3WAH	22.5kg/10a	2	34
GW	3WAH	22.5kg/10a	2	39
GW	3WAH	22.5kg/10a	2	32
GW	3WAH	22.5kg/10a	2	39
GW	3WAH	22.5kg/10a	2	34
GW	3WAH	22.5kg/10a	2	24
GW	3WAH	22.5kg/10a	2	42
GW	3WAH	22.5kg/10a	2	35
GW	3WAH	22.5kg/10a	2	29
GW	3WAH	22.5kg/10a	2	30
GW	3WAH	22.5kg/10a	2	31
GW	3WAH	22.5kg/10a	2	32
GW	3WAH	22.5kg/10a	2	29
GW	3WAH	22.5kg/10a	2	38
GW	3WAH	22.5kg/10a	2	33
GW	3WAH	22.5kg/10a	2	32
GW	3WAH	22.5kg/10a	2	32
GW	3WAH	22.5kg/10a	2	37
GW	3WAH	22.5kg/10a	2	25
GW	3WAH	22.5kg/10a	2	39
GW	3WAH	22.5kg/10a	2	28
GW	3WAH	22.5kg/10a	2	18
GW	3WAH	22.5kg/10a	2	37
GW	3WAH	22.5kg/10a	2	37
GW	3WAH	22.5kg/10a	2	31
GW	3WAH	22.5kg/10a	2	40
GW	3WAH	22.5kg/10a	2	34
GW	3WAH	22.5kg/10a	2	39
GW	3WAH	22.5kg/10a	2	36
GW	3WAH	22.5kg/10a	2	37
GW	3WAH	22.5kg/10a	2	15
GW	3WAH	22.5kg/10a	2	29
GW	3WAH	22.5kg/10a	2	38
GW	3WAH	22.5kg/10a	2	30
GW	3WAH	22.5kg/10a	2	33
GW	3WAH	22.5kg/10a	2	38
GW	3WAH	22.5kg/10a	2	33
GW	3WAH	22.5kg/10a	2	28
GW	3WAH	22.5kg/10a	2	37
GW	3WAH	22.5kg/10a	2	19
GW	3WAH	22.5kg/10a	2	33
GW	3WAH	22.5kg/10a	2	33
GW	3WAH	22.5kg/10a	2	38
GW	3WAH	22.5kg/10a	2	34
GW	3WAH	22.5kg/10a	2	42
GW	3WAH	22.5kg/10a	2	31
GW	3WAH	22.5kg/10a	2	30
GW	3WAH	22.5kg/10a	2	39
GW	3WAH	22.5kg/10a	3	20
GW	3WAH	22.5kg/10a	3	27
GW	3WAH	22.5kg/10a	3	24
GW	3WAH	22.5kg/10a	3	18
GW	3WAH	22.5kg/10a	3	28
GW	3WAH	22.5kg/10a	3	23
GW	3WAH	22.5kg/10a	3	27
GW	3WAH	22.5kg/10a	3	24
GW	3WAH	22.5kg/10a	3	28
GW	3WAH	22.5kg/10a	3	28
GW	3WAH	22.5kg/10a	3	30
GW	3WAH	22.5kg/10a	3	29
GW	3WAH	22.5kg/10a	3	28
GW	3WAH	22.5kg/10a	3	27
GW	3WAH	22.5kg/10a	3	26
GW	3WAH	22.5kg/10a	3	16
GW	3WAH	22.5kg/10a	3	25
GW	3WAH	22.5kg/10a	3	21
GW	3WAH	22.5kg/10a	3	28
GW	3WAH	22.5kg/10a	3	29
GW	3WAH	22.5kg/10a	3	21
GW	3WAH	22.5kg/10a	3	31
GW	3WAH	22.5kg/10a	3	20
GW	3WAH	22.5kg/10a	3	21
GW	3WAH	22.5kg/10a	3	27
GW	3WAH	22.5kg/10a	3	26
GW	3WAH	22.5kg/10a	3	11
GW	3WAH	22.5kg/10a	3	27
GW	3WAH	22.5kg/10a	3	27
GW	3WAH	22.5kg/10a	3	22
GW	3WAH	22.5kg/10a	3	30
GW	3WAH	22.5kg/10a	3	27
GW	3WAH	22.5kg/10a	3	21
GW	3WAH	22.5kg/10a	3	31
GW	3WAH	22.5kg/10a	3	20
GW	3WAH	22.5kg/10a	3	28
GW	3WAH	22.5kg/10a	3	28
GW	3WAH	22.5kg/10a	3	26
GW	3WAH	22.5kg/10a	3	24
GW	3WAH	22.5kg/10a	3	28
GW	3WAH	22.5kg/10a	3	28
GW	3WAH	22.5kg/10a	3	23
GW	3WAH	22.5kg/10a	3	28
GW	3WAH	22.5kg/10a	3	29
GW	3WAH	22.5kg/10a	3	20
GW	3WAH	22.5kg/10a	3	22
GW	3WAH	22.5kg/10a	3	14
GW	3WAH	22.5kg/10a	3	21
GW	3WAH	22.5kg/10a	3	28
GW	3WAH	22.5kg/10a	3	29
GW	3WAH	22.5kg/10a	3	12
GW	3WAH	22.5kg/10a	3	26
GW	3WAH	22.5kg/10a	3	25
GW	3WAH	22.5kg/10a	3	31
GW	3WAH	22.5kg/10a	3	30
GW	3WAH	22.5kg/10a	3	18
GW	3WAH	22.5kg/10a	3	24
GW	3WAH	22.5kg/10a	3	22
GW	3WAH	22.5kg/10a	3	25
GW	3WAH	22.5kg/10a	3	23
GW	3WAH	22.5kg/10a	3	24
GW	3WAH	22.5kg/10a	3	30
GW	3WAH	22.5kg/10a	3	18
GW	3WAH	22.5kg/10a	3	24
GW	3WAH	22.5kg/10a	3	25
GW	3WAH	22.5kg/10a	3	20
GW	3WAH	22.5kg/10a	3	25
GW	3WAH	22.5kg/10a	3	21
GW	3WAH	22.5kg/10a	3	18
GW	3WAH	22.5kg/10a	4	21
GW	3WAH	22.5kg/10a	4	37
GW	3WAH	22.5kg/10a	4	31
GW	3WAH	22.5kg/10a	4	44
GW	3WAH	22.5kg/10a	4	29
GW	3WAH	22.5kg/10a	4	42
GW	3WAH	22.5kg/10a	4	37
GW	3WAH	22.5kg/10a	4	25
GW	3WAH	22.5kg/10a	4	35
GW	3WAH	22.5kg/10a	4	27
GW	3WAH	22.5kg/10a	4	30
GW	3WAH	22.5kg/10a	4	45
GW	3WAH	22.5kg/10a	4	26
GW	3WAH	22.5kg/10a	4	40
GW	3WAH	22.5kg/10a	4	32
GW	3WAH	22.5kg/10a	4	28
GW	3WAH	22.5kg/10a	4	38
GW	3WAH	22.5kg/10a	4	18
GW	3WAH	22.5kg/10a	4	25
GW	3WAH	22.5kg/10a	4	39
GW	3WAH	22.5kg/10a	4	39
GW	3WAH	22.5kg/10a	4	39
GW	3WAH	22.5kg/10a	4	38
GW	3WAH	22.5kg/10a	4	38
GW	3WAH	22.5kg/10a	4	34
GW	3WAH	22.5kg/10a	4	41
GW	3WAH	22.5kg/10a	4	42
GW	3WAH	22.5kg/10a	4	40
GW	3WAH	22.5kg/10a	4	31
GW	3WAH	22.5kg/10a	4	40
GW	3WAH	22.5kg/10a	4	36
GW	3WAH	22.5kg/10a	4	31
GW	3WAH	22.5kg/10a	4	42
GW	3WAH	22.5kg/10a	4	23
GW	3WAH	22.5kg/10a	4	43
GW	3WAH	22.5kg/10a	4	38
GW	3WAH	22.5kg/10a	4	27
GW	3WAH	22.5kg/10a	4	39
GW	3WAH	22.5kg/10a	4	31
GW	3WAH	22.5kg/10a	4	32
GW	3WAH	22.5kg/10a	4	31
GW	3WAH	22.5kg/10a	4	39
GW	3WAH	22.5kg/10a	4	45
GW	3WAH	22.5kg/10a	4	40
GW	3WAH	22.5kg/10a	4	29
GW	3WAH	22.5kg/10a	4	36
GW	3WAH	22.5kg/10a	4	38
GW	3WAH	22.5kg/10a	4	33
GW	3WAH	22.5kg/10a	4	39
GW	3WAH	22.5kg/10a	4	28
GW	3WAH	22.5kg/10a	5	26
GW	3WAH	22.5kg/10a	5	32
GW	3WAH	22.5kg/10a	5	28
GW	3WAH	22.5kg/10a	5	33
GW	3WAH	22.5kg/10a	5	27
GW	3WAH	22.5kg/10a	5	27
GW	3WAH	22.5kg/10a	5	26
GW	3WAH	22.5kg/10a	5	29
GW	3WAH	22.5kg/10a	5	33
GW	3WAH	22.5kg/10a	5	32
GW	3WAH	22.5kg/10a	5	28
GW	3WAH	22.5kg/10a	5	13
GW	3WAH	22.5kg/10a	5	25
GW	3WAH	22.5kg/10a	5	22
GW	3WAH	22.5kg/10a	5	26
GW	3WAH	22.5kg/10a	5	28
GW	3WAH	22.5kg/10a	5	23
GW	3WAH	22.5kg/10a	5	21
GW	3WAH	22.5kg/10a	5	18
GW	3WAH	22.5kg/10a	5	25
GW	3WAH	22.5kg/10a	5	14
GW	3WAH	22.5kg/10a	5	26
GW	3WAH	22.5kg/10a	5	31
GW	3WAH	22.5kg/10a	5	24
GW	3WAH	22.5kg/10a	5	28
GW	3WAH	22.5kg/10a	5	31
GW	3WAH	22.5kg/10a	5	31
GW	3WAH	22.5kg/10a	5	32
GW	3WAH	22.5kg/10a	5	31
GW	3WAH	22.5kg/10a	5	28
GW	3WAH	22.5kg/10a	5	25
GW	3WAH	22.5kg/10a	5	28
GW	3WAH	22.5kg/10a	5	15
GW	3WAH	22.5kg/10a	5	24
GW	3WAH	22.5kg/10a	5	20
GW	3WAH	22.5kg/10a	5	32
GW	3WAH	22.5kg/10a	5	35
GW	3WAH	22.5kg/10a	5	32
GW	3WAH	22.5kg/10a	5	32
GW	3WAH	22.5kg/10a	5	23
GW	3WAH	22.5kg/10a	5	9
GW	3WAH	22.5kg/10a	5	14
GW	3WAH	22.5kg/10a	5	28
GW	3WAH	22.5kg/10a	5	30
GW	3WAH	22.5kg/10a	5	27
GW	3WAH	22.5kg/10a	5	32
GW	3WAH	22.5kg/10a	5	24
GW	3WAH	22.5kg/10a	5	26
GW	3WAH	22.5kg/10a	5	20
GW	3WAH	22.5kg/10a	5	31
GW	3WAH	22.5kg/10a	5	29
GW	3WAH	22.5kg/10a	5	31
GW	3WAH	22.5kg/10a	5	25
GW	3WAH	22.5kg/10a	5	32
GW	3WAH	22.5kg/10a	5	14
GW	3WAH	22.5kg/10a	5	28
GW	3WAH	22.5kg/10a	5	25
GW	3WAH	22.5kg/10a	5	18
GW	3WAH	22.5kg/10a	5	14
GW	4WAH	22.5kg/10a	1	29
GW	4WAH	22.5kg/10a	1	35
GW	4WAH	22.5kg/10a	1	37
GW	4WAH	22.5kg/10a	1	33
GW	4WAH	22.5kg/10a	1	36
GW	4WAH	22.5kg/10a	1	29
GW	4WAH	22.5kg/10a	1	31
GW	4WAH	22.5kg/10a	1	39
GW	4WAH	22.5kg/10a	1	27
GW	4WAH	22.5kg/10a	1	22
GW	4WAH	22.5kg/10a	1	34
GW	4WAH	22.5kg/10a	1	31
GW	4WAH	22.5kg/10a	1	37
GW	4WAH	22.5kg/10a	1	32
GW	4WAH	22.5kg/10a	1	35
GW	4WAH	22.5kg/10a	1	36
GW	4WAH	22.5kg/10a	1	41
GW	4WAH	22.5kg/10a	1	37
GW	4WAH	22.5kg/10a	1	33
GW	4WAH	22.5kg/10a	1	40
GW	4WAH	22.5kg/10a	1	37
GW	4WAH	22.5kg/10a	1	39
GW	4WAH	22.5kg/10a	1	37
GW	4WAH	22.5kg/10a	1	36
GW	4WAH	22.5kg/10a	1	39
GW	4WAH	22.5kg/10a	1	29
GW	4WAH	22.5kg/10a	1	39
GW	4WAH	22.5kg/10a	1	33
GW	4WAH	22.5kg/10a	1	23
GW	4WAH	22.5kg/10a	1	38
GW	4WAH	22.5kg/10a	1	32
GW	4WAH	22.5kg/10a	1	35
GW	4WAH	22.5kg/10a	1	40
GW	4WAH	22.5kg/10a	1	12
GW	4WAH	22.5kg/10a	1	27
GW	4WAH	22.5kg/10a	1	15
GW	4WAH	22.5kg/10a	1	21
GW	4WAH	22.5kg/10a	1	41
GW	4WAH	22.5kg/10a	1	33
GW	4WAH	22.5kg/10a	1	36
GW	4WAH	22.5kg/10a	1	37
GW	4WAH	22.5kg/10a	1	38
GW	4WAH	22.5kg/10a	1	43
GW	4WAH	22.5kg/10a	1	30
GW	4WAH	22.5kg/10a	1	30
GW	4WAH	22.5kg/10a	1	24
GW	4WAH	22.5kg/10a	1	33
GW	4WAH	22.5kg/10a	1	36
GW	4WAH	22.5kg/10a	1	35
GW	4WAH	22.5kg/10a	1	38
GW	4WAH	22.5kg/10a	1	29
GW	4WAH	22.5kg/10a	1	38
GW	4WAH	22.5kg/10a	1	31
GW	4WAH	22.5kg/10a	1	36
GW	4WAH	22.5kg/10a	1	41
GW	4WAH	22.5kg/10a	1	36
GW	4WAH	22.5kg/10a	1	22
GW	4WAH	22.5kg/10a	1	31
GW	4WAH	22.5kg/10a	1	33
GW	4WAH	22.5kg/10a	1	34
GW	4WAH	22.5kg/10a	1	41
GW	4WAH	22.5kg/10a	1	24
GW	4WAH	22.5kg/10a	1	41
GW	4WAH	22.5kg/10a	1	33
GW	4WAH	22.5kg/10a	1	26
GW	4WAH	22.5kg/10a	1	42
GW	4WAH	22.5kg/10a	1	37
GW	4WAH	22.5kg/10a	1	36
GW	4WAH	22.5kg/10a	1	33
GW	4WAH	22.5kg/10a	1	37
GW	4WAH	22.5kg/10a	1	34
GW	4WAH	22.5kg/10a	1	33
GW	4WAH	22.5kg/10a	1	38
GW	4WAH	22.5kg/10a	1	42
GW	4WAH	22.5kg/10a	1	40
GW	4WAH	22.5kg/10a	1	29
GW	4WAH	22.5kg/10a	1	30
GW	4WAH	22.5kg/10a	1	42
GW	4WAH	22.5kg/10a	1	43
GW	4WAH	22.5kg/10a	1	38
GW	4WAH	22.5kg/10a	1	39
GW	4WAH	22.5kg/10a	1	40
GW	4WAH	22.5kg/10a	1	36
GW	4WAH	22.5kg/10a	1	28
GW	4WAH	22.5kg/10a	1	34
GW	4WAH	22.5kg/10a	1	40
GW	4WAH	22.5kg/10a	1	35
GW	4WAH	22.5kg/10a	1	23
GW	4WAH	22.5kg/10a	1	38
GW	4WAH	22.5kg/10a	1	38
GW	4WAH	22.5kg/10a	1	28
GW	4WAH	22.5kg/10a	1	31
GW	4WAH	22.5kg/10a	1	38
GW	4WAH	22.5kg/10a	1	35
GW	4WAH	22.5kg/10a	1	39
GW	4WAH	22.5kg/10a	1	38
GW	4WAH	22.5kg/10a	1	36
GW	4WAH	22.5kg/10a	1	36
GW	4WAH	22.5kg/10a	1	36
GW	4WAH	22.5kg/10a	1	21
GW	4WAH	22.5kg/10a	1	32
GW	4WAH	22.5kg/10a	1	30
GW	4WAH	22.5kg/10a	2	48
GW	4WAH	22.5kg/10a	2	58
GW	4WAH	22.5kg/10a	2	40
GW	4WAH	22.5kg/10a	2	36
GW	4WAH	22.5kg/10a	2	44
GW	4WAH	22.5kg/10a	2	51
GW	4WAH	22.5kg/10a	2	49
GW	4WAH	22.5kg/10a	2	57
GW	4WAH	22.5kg/10a	2	53
GW	4WAH	22.5kg/10a	2	42
GW	4WAH	22.5kg/10a	2	49
GW	4WAH	22.5kg/10a	2	57
GW	4WAH	22.5kg/10a	2	57
GW	4WAH	22.5kg/10a	2	48
GW	4WAH	22.5kg/10a	2	55
GW	4WAH	22.5kg/10a	2	52
GW	4WAH	22.5kg/10a	2	48
GW	4WAH	22.5kg/10a	2	55
GW	4WAH	22.5kg/10a	2	46
GW	4WAH	22.5kg/10a	2	49
GW	4WAH	22.5kg/10a	2	49
GW	4WAH	22.5kg/10a	2	50
GW	4WAH	22.5kg/10a	2	52
GW	4WAH	22.5kg/10a	2	31
GW	4WAH	22.5kg/10a	2	40
GW	4WAH	22.5kg/10a	2	51
GW	4WAH	22.5kg/10a	2	30
GW	4WAH	22.5kg/10a	2	52
GW	4WAH	22.5kg/10a	2	48
GW	4WAH	22.5kg/10a	2	53
GW	4WAH	22.5kg/10a	2	43
GW	4WAH	22.5kg/10a	2	31
GW	4WAH	22.5kg/10a	2	49
GW	4WAH	22.5kg/10a	2	40
GW	4WAH	22.5kg/10a	2	56
GW	4WAH	22.5kg/10a	2	50
GW	4WAH	22.5kg/10a	2	60
GW	4WAH	22.5kg/10a	2	46
GW	4WAH	22.5kg/10a	2	44
GW	4WAH	22.5kg/10a	2	58
GW	4WAH	22.5kg/10a	2	50
GW	4WAH	22.5kg/10a	2	60
GW	4WAH	22.5kg/10a	2	50
GW	4WAH	22.5kg/10a	2	49
GW	4WAH	22.5kg/10a	2	44
GW	4WAH	22.5kg/10a	2	51
GW	4WAH	22.5kg/10a	2	38
GW	4WAH	22.5kg/10a	2	48
GW	4WAH	22.5kg/10a	2	49
GW	4WAH	22.5kg/10a	2	42
GW	4WAH	22.5kg/10a	2	55
GW	4WAH	22.5kg/10a	2	31
GW	4WAH	22.5kg/10a	2	48
GW	4WAH	22.5kg/10a	2	47
GW	4WAH	22.5kg/10a	2	48
GW	4WAH	22.5kg/10a	2	50
GW	4WAH	22.5kg/10a	2	42
GW	4WAH	22.5kg/10a	2	51
GW	4WAH	22.5kg/10a	2	55
GW	4WAH	22.5kg/10a	2	34
GW	4WAH	22.5kg/10a	2	53
GW	4WAH	22.5kg/10a	2	51
GW	4WAH	22.5kg/10a	2	51
GW	4WAH	22.5kg/10a	2	32
GW	4WAH	22.5kg/10a	2	56
GW	4WAH	22.5kg/10a	2	48
GW	4WAH	22.5kg/10a	3	52
GW	4WAH	22.5kg/10a	3	52
GW	4WAH	22.5kg/10a	3	49
GW	4WAH	22.5kg/10a	3	54
GW	4WAH	22.5kg/10a	3	41
GW	4WAH	22.5kg/10a	3	49
GW	4WAH	22.5kg/10a	3	43
GW	4WAH	22.5kg/10a	3	55
GW	4WAH	22.5kg/10a	3	44
GW	4WAH	22.5kg/10a	3	36
GW	4WAH	22.5kg/10a	3	28
GW	4WAH	22.5kg/10a	3	47
GW	4WAH	22.5kg/10a	3	49
GW	4WAH	22.5kg/10a	3	24
GW	4WAH	22.5kg/10a	3	44
GW	4WAH	22.5kg/10a	3	51
GW	4WAH	22.5kg/10a	3	48
GW	4WAH	22.5kg/10a	3	54
GW	4WAH	22.5kg/10a	3	47
GW	4WAH	22.5kg/10a	3	57
GW	4WAH	22.5kg/10a	3	47
GW	4WAH	22.5kg/10a	3	38
GW	4WAH	22.5kg/10a	3	49
GW	4WAH	22.5kg/10a	3	54
GW	4WAH	22.5kg/10a	3	53
GW	4WAH	22.5kg/10a	3	53
GW	4WAH	22.5kg/10a	3	43
GW	4WAH	22.5kg/10a	3	48
GW	4WAH	22.5kg/10a	3	41
GW	4WAH	22.5kg/10a	3	36
GW	4WAH	22.5kg/10a	3	44
GW	4WAH	22.5kg/10a	3	52
GW	4WAH	22.5kg/10a	3	38
GW	4WAH	22.5kg/10a	3	37
GW	4WAH	22.5kg/10a	3	46
GW	4WAH	22.5kg/10a	3	42
GW	4WAH	22.5kg/10a	3	52
GW	4WAH	22.5kg/10a	3	48
GW	4WAH	22.5kg/10a	3	40
GW	4WAH	22.5kg/10a	3	50
GW	4WAH	22.5kg/10a	3	46
GW	4WAH	22.5kg/10a	3	33
GW	4WAH	22.5kg/10a	3	42
GW	4WAH	22.5kg/10a	3	55
GW	4WAH	22.5kg/10a	3	46
GW	4WAH	22.5kg/10a	3	52
GW	4WAH	22.5kg/10a	3	28
GW	4WAH	22.5kg/10a	3	51
GW	4WAH	22.5kg/10a	3	56
GW	4WAH	22.5kg/10a	3	47
GW	4WAH	22.5kg/10a	3	49
GW	4WAH	22.5kg/10a	3	49
GW	4WAH	22.5kg/10a	3	51
GW	4WAH	22.5kg/10a	3	41
GW	4WAH	22.5kg/10a	3	48
GW	4WAH	22.5kg/10a	3	48
GW	4WAH	22.5kg/10a	3	46
GW	4WAH	22.5kg/10a	3	44
GW	4WAH	22.5kg/10a	3	18
GW	4WAH	22.5kg/10a	3	3
GW	4WAH	22.5kg/10a	4	49
GW	4WAH	22.5kg/10a	4	44
GW	4WAH	22.5kg/10a	4	59
GW	4WAH	22.5kg/10a	4	56
GW	4WAH	22.5kg/10a	4	52
GW	4WAH	22.5kg/10a	4	54
GW	4WAH	22.5kg/10a	4	40
GW	4WAH	22.5kg/10a	4	51
GW	4WAH	22.5kg/10a	4	56
GW	4WAH	22.5kg/10a	4	43
GW	4WAH	22.5kg/10a	4	56
GW	4WAH	22.5kg/10a	4	48
GW	4WAH	22.5kg/10a	4	48
GW	4WAH	22.5kg/10a	4	36
GW	4WAH	22.5kg/10a	4	55
GW	4WAH	22.5kg/10a	4	50
GW	4WAH	22.5kg/10a	4	55
GW	4WAH	22.5kg/10a	4	24
GW	4WAH	22.5kg/10a	4	45
GW	4WAH	22.5kg/10a	4	20
GW	4WAH	22.5kg/10a	4	56
GW	4WAH	22.5kg/10a	4	53
GW	4WAH	22.5kg/10a	4	57
GW	4WAH	22.5kg/10a	4	48
GW	4WAH	22.5kg/10a	4	58
GW	4WAH	22.5kg/10a	4	56
GW	4WAH	22.5kg/10a	4	43
GW	4WAH	22.5kg/10a	4	52
GW	4WAH	22.5kg/10a	4	51
GW	4WAH	22.5kg/10a	4	50
GW	4WAH	22.5kg/10a	4	48
GW	4WAH	22.5kg/10a	4	47
GW	4WAH	22.5kg/10a	4	54
GW	4WAH	22.5kg/10a	4	29
GW	4WAH	22.5kg/10a	4	40
GW	4WAH	22.5kg/10a	4	36
GW	4WAH	22.5kg/10a	4	35
GW	4WAH	22.5kg/10a	4	48
GW	4WAH	22.5kg/10a	4	59
GW	4WAH	22.5kg/10a	4	40
GW	4WAH	22.5kg/10a	4	56
GW	4WAH	22.5kg/10a	4	56
GW	4WAH	22.5kg/10a	4	58
GW	4WAH	22.5kg/10a	4	51
GW	4WAH	22.5kg/10a	4	56
GW	4WAH	22.5kg/10a	4	35
GW	4WAH	22.5kg/10a	4	40
GW	4WAH	22.5kg/10a	4	55
GW	4WAH	22.5kg/10a	4	51
GW	4WAH	22.5kg/10a	4	39
GW	4WAH	22.5kg/10a	4	55
GW	4WAH	22.5kg/10a	4	37
GW	4WAH	22.5kg/10a	4	45
GW	4WAH	22.5kg/10a	4	13
GW	4WAH	22.5kg/10a	4	18
GW	4WAH	22.5kg/10a	5	47
[truncated: 1,355 more rows]
