# Supplementary material for: Deciphering individual triticale grain weight patterns: A gaussian mixture model approach
Source: PLoS One. 2024 Nov 26;19(11):e0313942. doi: 10.1371/journal.pone.0313942 (PMC11594513; doi:10.1371/journal.pone.0313942)
Supplement: S1 File — (ZIP) [file pone.0313942.s013.zip › MP seed weight.xlsx]

## Sheet: Sheet4
Cultivar	Sampling	Times	rep	Value
MP	2WAH	15.0kg/10a	1	16
MP	2WAH	15.0kg/10a	1	18
MP	2WAH	15.0kg/10a	1	21
MP	2WAH	15.0kg/10a	1	22
MP	2WAH	15.0kg/10a	1	18
MP	2WAH	15.0kg/10a	1	12
MP	2WAH	15.0kg/10a	1	16
MP	2WAH	15.0kg/10a	1	19
MP	2WAH	15.0kg/10a	1	15
MP	2WAH	15.0kg/10a	1	22
MP	2WAH	15.0kg/10a	1	20
MP	2WAH	15.0kg/10a	1	19
MP	2WAH	15.0kg/10a	1	16
MP	2WAH	15.0kg/10a	1	18
MP	2WAH	15.0kg/10a	1	23
MP	2WAH	15.0kg/10a	1	24
MP	2WAH	15.0kg/10a	1	19
MP	2WAH	15.0kg/10a	1	24
MP	2WAH	15.0kg/10a	1	17
MP	2WAH	15.0kg/10a	1	16
MP	2WAH	15.0kg/10a	1	16
MP	2WAH	15.0kg/10a	1	17
MP	2WAH	15.0kg/10a	1	23
MP	2WAH	15.0kg/10a	1	21
MP	2WAH	15.0kg/10a	1	14
MP	2WAH	15.0kg/10a	1	18
MP	2WAH	15.0kg/10a	1	14
MP	2WAH	15.0kg/10a	1	9
MP	2WAH	15.0kg/10a	1	23
MP	2WAH	15.0kg/10a	1	16
MP	2WAH	15.0kg/10a	1	21
MP	2WAH	15.0kg/10a	1	20
MP	2WAH	15.0kg/10a	1	21
MP	2WAH	15.0kg/10a	1	24
MP	2WAH	15.0kg/10a	1	15
MP	2WAH	15.0kg/10a	1	19
MP	2WAH	15.0kg/10a	1	20
MP	2WAH	15.0kg/10a	1	18
MP	2WAH	15.0kg/10a	1	20
MP	2WAH	15.0kg/10a	1	20
MP	2WAH	15.0kg/10a	1	20
MP	2WAH	15.0kg/10a	1	16
MP	2WAH	15.0kg/10a	1	17
MP	2WAH	15.0kg/10a	1	18
MP	2WAH	15.0kg/10a	1	21
MP	2WAH	15.0kg/10a	1	18
MP	2WAH	15.0kg/10a	1	12
MP	2WAH	15.0kg/10a	1	14
MP	2WAH	15.0kg/10a	1	22
MP	2WAH	15.0kg/10a	1	12
MP	2WAH	15.0kg/10a	1	14
MP	2WAH	15.0kg/10a	1	23
MP	2WAH	15.0kg/10a	1	20
MP	2WAH	15.0kg/10a	1	21
MP	2WAH	15.0kg/10a	1	21
MP	2WAH	15.0kg/10a	1	4
MP	2WAH	15.0kg/10a	1	20
MP	2WAH	15.0kg/10a	1	20
MP	2WAH	15.0kg/10a	1	21
MP	2WAH	15.0kg/10a	1	16
MP	2WAH	15.0kg/10a	1	22
MP	2WAH	15.0kg/10a	1	24
MP	2WAH	15.0kg/10a	1	23
MP	2WAH	15.0kg/10a	1	18
MP	2WAH	15.0kg/10a	1	23
MP	2WAH	15.0kg/10a	1	18
MP	2WAH	15.0kg/10a	1	21
MP	2WAH	15.0kg/10a	1	18
MP	2WAH	15.0kg/10a	1	18
MP	2WAH	15.0kg/10a	1	12
MP	2WAH	15.0kg/10a	1	14
MP	2WAH	15.0kg/10a	1	22
MP	2WAH	15.0kg/10a	2	21
MP	2WAH	15.0kg/10a	2	20
MP	2WAH	15.0kg/10a	2	23
MP	2WAH	15.0kg/10a	2	23
MP	2WAH	15.0kg/10a	2	22
MP	2WAH	15.0kg/10a	2	20
MP	2WAH	15.0kg/10a	2	24
MP	2WAH	15.0kg/10a	2	20
MP	2WAH	15.0kg/10a	2	11
MP	2WAH	15.0kg/10a	2	22
MP	2WAH	15.0kg/10a	2	22
MP	2WAH	15.0kg/10a	2	22
MP	2WAH	15.0kg/10a	2	16
MP	2WAH	15.0kg/10a	2	11
MP	2WAH	15.0kg/10a	2	24
MP	2WAH	15.0kg/10a	2	21
MP	2WAH	15.0kg/10a	2	20
MP	2WAH	15.0kg/10a	2	21
MP	2WAH	15.0kg/10a	2	24
MP	2WAH	15.0kg/10a	2	15
MP	2WAH	15.0kg/10a	2	22
MP	2WAH	15.0kg/10a	2	17
MP	2WAH	15.0kg/10a	2	14
MP	2WAH	15.0kg/10a	2	20
MP	2WAH	15.0kg/10a	2	23
MP	2WAH	15.0kg/10a	2	22
MP	2WAH	15.0kg/10a	2	20
MP	2WAH	15.0kg/10a	2	23
MP	2WAH	15.0kg/10a	2	24
MP	2WAH	15.0kg/10a	2	21
MP	2WAH	15.0kg/10a	2	20
MP	2WAH	15.0kg/10a	2	23
MP	2WAH	15.0kg/10a	2	23
MP	2WAH	15.0kg/10a	2	13
MP	2WAH	15.0kg/10a	2	24
MP	2WAH	15.0kg/10a	2	23
MP	2WAH	15.0kg/10a	2	21
MP	2WAH	15.0kg/10a	2	18
MP	2WAH	15.0kg/10a	2	18
MP	2WAH	15.0kg/10a	2	11
MP	2WAH	15.0kg/10a	2	20
MP	2WAH	15.0kg/10a	2	20
MP	2WAH	15.0kg/10a	2	21
MP	2WAH	15.0kg/10a	2	22
MP	2WAH	15.0kg/10a	2	19
MP	2WAH	15.0kg/10a	2	12
MP	2WAH	15.0kg/10a	2	20
MP	2WAH	15.0kg/10a	2	17
MP	2WAH	15.0kg/10a	2	17
MP	2WAH	15.0kg/10a	2	22
MP	2WAH	15.0kg/10a	2	23
MP	2WAH	15.0kg/10a	2	15
MP	2WAH	15.0kg/10a	2	18
MP	2WAH	15.0kg/10a	2	19
MP	2WAH	15.0kg/10a	2	23
MP	2WAH	15.0kg/10a	2	23
MP	2WAH	15.0kg/10a	2	21
MP	2WAH	15.0kg/10a	2	20
MP	2WAH	15.0kg/10a	3	22
MP	2WAH	15.0kg/10a	3	17
MP	2WAH	15.0kg/10a	3	19
MP	2WAH	15.0kg/10a	3	14
MP	2WAH	15.0kg/10a	3	8
MP	2WAH	15.0kg/10a	3	17
MP	2WAH	15.0kg/10a	3	12
MP	2WAH	15.0kg/10a	3	17
MP	2WAH	15.0kg/10a	3	22
MP	2WAH	15.0kg/10a	3	15
MP	2WAH	15.0kg/10a	3	22
MP	2WAH	15.0kg/10a	3	20
MP	2WAH	15.0kg/10a	3	23
MP	2WAH	15.0kg/10a	3	17
MP	2WAH	15.0kg/10a	3	19
MP	2WAH	15.0kg/10a	3	23
MP	2WAH	15.0kg/10a	3	22
MP	2WAH	15.0kg/10a	3	17
MP	2WAH	15.0kg/10a	3	11
MP	2WAH	15.0kg/10a	3	17
MP	2WAH	15.0kg/10a	3	22
MP	2WAH	15.0kg/10a	3	21
MP	2WAH	15.0kg/10a	3	13
MP	2WAH	15.0kg/10a	3	8
MP	2WAH	15.0kg/10a	3	15
MP	2WAH	15.0kg/10a	3	13
MP	2WAH	15.0kg/10a	3	22
MP	2WAH	15.0kg/10a	3	12
MP	2WAH	15.0kg/10a	3	21
MP	2WAH	15.0kg/10a	3	23
MP	2WAH	15.0kg/10a	3	17
MP	2WAH	15.0kg/10a	3	8
MP	2WAH	15.0kg/10a	3	17
MP	2WAH	15.0kg/10a	3	15
MP	2WAH	15.0kg/10a	3	21
MP	2WAH	15.0kg/10a	3	9
MP	2WAH	15.0kg/10a	3	6
MP	2WAH	15.0kg/10a	3	23
MP	2WAH	15.0kg/10a	3	22
MP	2WAH	15.0kg/10a	3	12
MP	2WAH	15.0kg/10a	3	22
MP	2WAH	15.0kg/10a	3	6
MP	2WAH	15.0kg/10a	3	17
MP	2WAH	15.0kg/10a	3	11
MP	2WAH	15.0kg/10a	3	18
MP	2WAH	15.0kg/10a	3	19
MP	2WAH	15.0kg/10a	3	17
MP	2WAH	15.0kg/10a	3	16
MP	2WAH	15.0kg/10a	3	11
MP	2WAH	15.0kg/10a	3	16
MP	2WAH	15.0kg/10a	3	21
MP	2WAH	15.0kg/10a	3	24
MP	2WAH	15.0kg/10a	3	10
MP	2WAH	15.0kg/10a	3	22
MP	2WAH	15.0kg/10a	3	11
MP	2WAH	15.0kg/10a	3	14
MP	2WAH	15.0kg/10a	3	21
MP	2WAH	15.0kg/10a	3	17
MP	2WAH	15.0kg/10a	3	21
MP	2WAH	15.0kg/10a	3	15
MP	2WAH	15.0kg/10a	3	14
MP	2WAH	15.0kg/10a	3	17
MP	2WAH	15.0kg/10a	3	19
MP	2WAH	15.0kg/10a	3	18
MP	2WAH	15.0kg/10a	3	14
MP	2WAH	15.0kg/10a	3	16
MP	2WAH	15.0kg/10a	3	15
MP	2WAH	15.0kg/10a	3	18
MP	2WAH	15.0kg/10a	3	16
MP	2WAH	15.0kg/10a	3	18
MP	2WAH	15.0kg/10a	3	17
MP	2WAH	15.0kg/10a	3	6
MP	2WAH	15.0kg/10a	3	14
MP	2WAH	15.0kg/10a	3	20
MP	2WAH	15.0kg/10a	3	7
MP	2WAH	15.0kg/10a	3	6
MP	2WAH	15.0kg/10a	3	10
MP	2WAH	15.0kg/10a	4	10
MP	2WAH	15.0kg/10a	4	11
MP	2WAH	15.0kg/10a	4	13
MP	2WAH	15.0kg/10a	4	7
MP	2WAH	15.0kg/10a	4	16
MP	2WAH	15.0kg/10a	4	15
MP	2WAH	15.0kg/10a	4	11
MP	2WAH	15.0kg/10a	4	15
MP	2WAH	15.0kg/10a	4	19
MP	2WAH	15.0kg/10a	4	12
MP	2WAH	15.0kg/10a	4	16
MP	2WAH	15.0kg/10a	4	13
MP	2WAH	15.0kg/10a	4	5
MP	2WAH	15.0kg/10a	4	15
MP	2WAH	15.0kg/10a	4	16
MP	2WAH	15.0kg/10a	4	6
MP	2WAH	15.0kg/10a	4	9
MP	2WAH	15.0kg/10a	4	9
MP	2WAH	15.0kg/10a	4	16
MP	2WAH	15.0kg/10a	4	13
MP	2WAH	15.0kg/10a	4	16
MP	2WAH	15.0kg/10a	4	6
MP	2WAH	15.0kg/10a	4	16
MP	2WAH	15.0kg/10a	4	16
MP	2WAH	15.0kg/10a	4	9
MP	2WAH	15.0kg/10a	4	10
MP	2WAH	15.0kg/10a	4	11
MP	2WAH	15.0kg/10a	4	13
MP	2WAH	15.0kg/10a	4	13
MP	2WAH	15.0kg/10a	4	12
MP	2WAH	15.0kg/10a	4	10
MP	2WAH	15.0kg/10a	4	10
MP	2WAH	15.0kg/10a	4	17
MP	2WAH	15.0kg/10a	4	12
MP	2WAH	15.0kg/10a	4	6
MP	2WAH	15.0kg/10a	4	15
MP	2WAH	15.0kg/10a	4	8
MP	2WAH	15.0kg/10a	4	16
MP	2WAH	15.0kg/10a	4	17
MP	2WAH	15.0kg/10a	4	15
MP	2WAH	15.0kg/10a	4	11
MP	2WAH	15.0kg/10a	4	12
MP	2WAH	15.0kg/10a	4	4
MP	2WAH	15.0kg/10a	4	11
MP	2WAH	15.0kg/10a	4	12
MP	2WAH	15.0kg/10a	4	17
MP	2WAH	15.0kg/10a	4	8
MP	2WAH	15.0kg/10a	4	16
MP	2WAH	15.0kg/10a	4	14
MP	2WAH	15.0kg/10a	4	10
MP	2WAH	15.0kg/10a	4	11
MP	2WAH	15.0kg/10a	4	13
MP	2WAH	15.0kg/10a	4	15
MP	2WAH	15.0kg/10a	4	16
MP	2WAH	15.0kg/10a	4	11
MP	2WAH	15.0kg/10a	4	15
MP	2WAH	15.0kg/10a	4	8
MP	2WAH	15.0kg/10a	4	16
MP	2WAH	15.0kg/10a	4	9
MP	2WAH	15.0kg/10a	4	13
MP	2WAH	15.0kg/10a	4	9
MP	2WAH	15.0kg/10a	4	10
MP	2WAH	15.0kg/10a	4	12
MP	2WAH	15.0kg/10a	4	8
MP	2WAH	15.0kg/10a	4	13
MP	2WAH	15.0kg/10a	4	17
MP	2WAH	15.0kg/10a	4	14
MP	2WAH	15.0kg/10a	4	8
MP	2WAH	15.0kg/10a	4	14
MP	2WAH	15.0kg/10a	4	13
MP	2WAH	15.0kg/10a	4	12
MP	2WAH	15.0kg/10a	4	16
MP	2WAH	15.0kg/10a	4	17
MP	2WAH	15.0kg/10a	4	9
MP	2WAH	15.0kg/10a	4	10
MP	2WAH	15.0kg/10a	4	10
MP	2WAH	15.0kg/10a	4	12
MP	2WAH	15.0kg/10a	4	12
MP	2WAH	15.0kg/10a	4	10
MP	2WAH	15.0kg/10a	4	16
MP	2WAH	15.0kg/10a	4	10
MP	2WAH	15.0kg/10a	5	9
MP	2WAH	15.0kg/10a	5	13
MP	2WAH	15.0kg/10a	5	15
MP	2WAH	15.0kg/10a	5	8
MP	2WAH	15.0kg/10a	5	12
MP	2WAH	15.0kg/10a	5	16
MP	2WAH	15.0kg/10a	5	18
MP	2WAH	15.0kg/10a	5	18
MP	2WAH	15.0kg/10a	5	18
MP	2WAH	15.0kg/10a	5	9
MP	2WAH	15.0kg/10a	5	10
MP	2WAH	15.0kg/10a	5	15
MP	2WAH	15.0kg/10a	5	10
MP	2WAH	15.0kg/10a	5	7
MP	2WAH	15.0kg/10a	5	17
MP	2WAH	15.0kg/10a	5	8
MP	2WAH	15.0kg/10a	5	8
MP	2WAH	15.0kg/10a	5	16
MP	2WAH	15.0kg/10a	5	14
MP	2WAH	15.0kg/10a	5	14
MP	2WAH	15.0kg/10a	5	18
MP	2WAH	15.0kg/10a	5	9
MP	2WAH	15.0kg/10a	5	16
MP	2WAH	15.0kg/10a	5	16
MP	2WAH	15.0kg/10a	5	13
MP	2WAH	15.0kg/10a	5	16
MP	2WAH	15.0kg/10a	5	14
MP	2WAH	15.0kg/10a	5	6
MP	2WAH	15.0kg/10a	5	16
MP	2WAH	15.0kg/10a	5	6
MP	2WAH	15.0kg/10a	5	17
MP	2WAH	15.0kg/10a	5	13
MP	2WAH	15.0kg/10a	5	11
MP	2WAH	15.0kg/10a	5	17
MP	2WAH	15.0kg/10a	5	17
MP	2WAH	15.0kg/10a	5	11
MP	2WAH	15.0kg/10a	5	16
MP	2WAH	15.0kg/10a	5	13
MP	2WAH	15.0kg/10a	5	17
MP	2WAH	15.0kg/10a	5	16
MP	2WAH	15.0kg/10a	5	13
MP	2WAH	15.0kg/10a	5	12
MP	2WAH	15.0kg/10a	5	17
MP	2WAH	15.0kg/10a	5	13
MP	2WAH	15.0kg/10a	5	8
MP	2WAH	15.0kg/10a	5	15
MP	2WAH	15.0kg/10a	5	13
MP	2WAH	15.0kg/10a	5	12
MP	2WAH	15.0kg/10a	5	15
MP	2WAH	15.0kg/10a	5	15
MP	2WAH	15.0kg/10a	5	10
MP	2WAH	15.0kg/10a	5	7
MP	2WAH	15.0kg/10a	5	9
MP	2WAH	15.0kg/10a	5	16
MP	2WAH	15.0kg/10a	5	12
MP	2WAH	15.0kg/10a	5	14
MP	2WAH	15.0kg/10a	5	6
MP	2WAH	15.0kg/10a	5	17
MP	2WAH	15.0kg/10a	5	15
MP	2WAH	15.0kg/10a	5	5
MP	2WAH	15.0kg/10a	5	9
MP	2WAH	15.0kg/10a	5	11
MP	2WAH	15.0kg/10a	5	7
MP	2WAH	15.0kg/10a	5	12
MP	2WAH	15.0kg/10a	5	12
MP	2WAH	15.0kg/10a	5	14
MP	2WAH	15.0kg/10a	5	15
MP	2WAH	15.0kg/10a	5	19
MP	2WAH	15.0kg/10a	5	5
MP	3WAH	15.0kg/10a	1	45
MP	3WAH	15.0kg/10a	1	37
MP	3WAH	15.0kg/10a	1	41
MP	3WAH	15.0kg/10a	1	30
MP	3WAH	15.0kg/10a	1	38
MP	3WAH	15.0kg/10a	1	36
MP	3WAH	15.0kg/10a	1	40
MP	3WAH	15.0kg/10a	1	34
MP	3WAH	15.0kg/10a	1	24
MP	3WAH	15.0kg/10a	1	28
MP	3WAH	15.0kg/10a	1	41
MP	3WAH	15.0kg/10a	1	43
MP	3WAH	15.0kg/10a	1	47
MP	3WAH	15.0kg/10a	1	35
MP	3WAH	15.0kg/10a	1	36
MP	3WAH	15.0kg/10a	1	30
MP	3WAH	15.0kg/10a	1	39
MP	3WAH	15.0kg/10a	1	48
MP	3WAH	15.0kg/10a	1	39
MP	3WAH	15.0kg/10a	1	39
MP	3WAH	15.0kg/10a	1	34
MP	3WAH	15.0kg/10a	1	45
MP	3WAH	15.0kg/10a	1	40
MP	3WAH	15.0kg/10a	1	43
MP	3WAH	15.0kg/10a	1	44
MP	3WAH	15.0kg/10a	1	41
MP	3WAH	15.0kg/10a	1	43
MP	3WAH	15.0kg/10a	1	43
MP	3WAH	15.0kg/10a	1	46
MP	3WAH	15.0kg/10a	1	41
MP	3WAH	15.0kg/10a	1	50
MP	3WAH	15.0kg/10a	1	40
MP	3WAH	15.0kg/10a	1	38
MP	3WAH	15.0kg/10a	1	41
MP	3WAH	15.0kg/10a	1	40
MP	3WAH	15.0kg/10a	1	47
MP	3WAH	15.0kg/10a	1	44
MP	3WAH	15.0kg/10a	1	38
MP	3WAH	15.0kg/10a	1	41
MP	3WAH	15.0kg/10a	1	49
MP	3WAH	15.0kg/10a	1	42
MP	3WAH	15.0kg/10a	1	40
MP	3WAH	15.0kg/10a	1	45
MP	3WAH	15.0kg/10a	1	36
MP	3WAH	15.0kg/10a	1	35
MP	3WAH	15.0kg/10a	1	45
MP	3WAH	15.0kg/10a	1	45
MP	3WAH	15.0kg/10a	1	46
MP	3WAH	15.0kg/10a	1	48
MP	3WAH	15.0kg/10a	1	45
MP	3WAH	15.0kg/10a	1	46
MP	3WAH	15.0kg/10a	1	36
MP	3WAH	15.0kg/10a	1	24
MP	3WAH	15.0kg/10a	1	44
MP	3WAH	15.0kg/10a	1	43
MP	3WAH	15.0kg/10a	1	45
MP	3WAH	15.0kg/10a	1	32
MP	3WAH	15.0kg/10a	1	41
MP	3WAH	15.0kg/10a	1	44
MP	3WAH	15.0kg/10a	1	42
MP	3WAH	15.0kg/10a	1	36
MP	3WAH	15.0kg/10a	1	38
MP	3WAH	15.0kg/10a	2	30
MP	3WAH	15.0kg/10a	2	32
MP	3WAH	15.0kg/10a	2	38
MP	3WAH	15.0kg/10a	2	35
MP	3WAH	15.0kg/10a	2	28
MP	3WAH	15.0kg/10a	2	37
MP	3WAH	15.0kg/10a	2	41
MP	3WAH	15.0kg/10a	2	38
MP	3WAH	15.0kg/10a	2	37
MP	3WAH	15.0kg/10a	2	34
MP	3WAH	15.0kg/10a	2	35
MP	3WAH	15.0kg/10a	2	39
MP	3WAH	15.0kg/10a	2	40
MP	3WAH	15.0kg/10a	2	38
MP	3WAH	15.0kg/10a	2	25
MP	3WAH	15.0kg/10a	2	27
MP	3WAH	15.0kg/10a	2	30
MP	3WAH	15.0kg/10a	2	41
MP	3WAH	15.0kg/10a	2	40
MP	3WAH	15.0kg/10a	2	38
MP	3WAH	15.0kg/10a	2	41
MP	3WAH	15.0kg/10a	2	19
MP	3WAH	15.0kg/10a	2	34
MP	3WAH	15.0kg/10a	2	37
MP	3WAH	15.0kg/10a	2	39
MP	3WAH	15.0kg/10a	2	40
MP	3WAH	15.0kg/10a	2	18
MP	3WAH	15.0kg/10a	2	31
MP	3WAH	15.0kg/10a	2	16
MP	3WAH	15.0kg/10a	2	20
MP	3WAH	15.0kg/10a	2	36
MP	3WAH	15.0kg/10a	2	37
MP	3WAH	15.0kg/10a	2	39
MP	3WAH	15.0kg/10a	2	38
MP	3WAH	15.0kg/10a	2	30
MP	3WAH	15.0kg/10a	2	30
MP	3WAH	15.0kg/10a	2	37
MP	3WAH	15.0kg/10a	2	34
MP	3WAH	15.0kg/10a	2	28
MP	3WAH	15.0kg/10a	2	20
MP	3WAH	15.0kg/10a	2	38
MP	3WAH	15.0kg/10a	2	21
MP	3WAH	15.0kg/10a	2	33
MP	3WAH	15.0kg/10a	2	31
MP	3WAH	15.0kg/10a	2	38
MP	3WAH	15.0kg/10a	2	39
MP	3WAH	15.0kg/10a	2	40
MP	3WAH	15.0kg/10a	2	28
MP	3WAH	15.0kg/10a	2	40
MP	3WAH	15.0kg/10a	2	16
MP	3WAH	15.0kg/10a	2	28
MP	3WAH	15.0kg/10a	2	38
MP	3WAH	15.0kg/10a	2	39
MP	3WAH	15.0kg/10a	2	33
MP	3WAH	15.0kg/10a	2	32
MP	3WAH	15.0kg/10a	2	23
MP	3WAH	15.0kg/10a	2	31
MP	3WAH	15.0kg/10a	2	37
MP	3WAH	15.0kg/10a	2	38
MP	3WAH	15.0kg/10a	2	36
MP	3WAH	15.0kg/10a	2	35
MP	3WAH	15.0kg/10a	2	24
MP	3WAH	15.0kg/10a	2	20
MP	3WAH	15.0kg/10a	2	27
MP	3WAH	15.0kg/10a	2	20
MP	3WAH	15.0kg/10a	2	18
MP	3WAH	15.0kg/10a	2	30
MP	3WAH	15.0kg/10a	2	20
MP	3WAH	15.0kg/10a	2	30
MP	3WAH	15.0kg/10a	2	42
MP	3WAH	15.0kg/10a	2	25
MP	3WAH	15.0kg/10a	2	20
MP	3WAH	15.0kg/10a	2	15
MP	3WAH	15.0kg/10a	2	21
MP	3WAH	15.0kg/10a	3	44
MP	3WAH	15.0kg/10a	3	28
MP	3WAH	15.0kg/10a	3	41
MP	3WAH	15.0kg/10a	3	45
MP	3WAH	15.0kg/10a	3	30
MP	3WAH	15.0kg/10a	3	47
MP	3WAH	15.0kg/10a	3	44
MP	3WAH	15.0kg/10a	3	47
MP	3WAH	15.0kg/10a	3	21
MP	3WAH	15.0kg/10a	3	41
MP	3WAH	15.0kg/10a	3	37
MP	3WAH	15.0kg/10a	3	50
MP	3WAH	15.0kg/10a	3	51
MP	3WAH	15.0kg/10a	3	43
MP	3WAH	15.0kg/10a	3	28
MP	3WAH	15.0kg/10a	3	50
MP	3WAH	15.0kg/10a	3	49
MP	3WAH	15.0kg/10a	3	46
MP	3WAH	15.0kg/10a	3	38
MP	3WAH	15.0kg/10a	3	27
MP	3WAH	15.0kg/10a	3	48
MP	3WAH	15.0kg/10a	3	42
MP	3WAH	15.0kg/10a	3	48
MP	3WAH	15.0kg/10a	3	44
MP	3WAH	15.0kg/10a	3	25
MP	3WAH	15.0kg/10a	3	49
MP	3WAH	15.0kg/10a	3	52
MP	3WAH	15.0kg/10a	3	39
MP	3WAH	15.0kg/10a	3	46
MP	3WAH	15.0kg/10a	3	33
MP	3WAH	15.0kg/10a	3	32
MP	3WAH	15.0kg/10a	3	50
MP	3WAH	15.0kg/10a	3	45
MP	3WAH	15.0kg/10a	3	39
MP	3WAH	15.0kg/10a	3	36
MP	3WAH	15.0kg/10a	3	45
MP	3WAH	15.0kg/10a	3	31
MP	3WAH	15.0kg/10a	3	39
MP	3WAH	15.0kg/10a	3	41
MP	3WAH	15.0kg/10a	3	46
MP	3WAH	15.0kg/10a	3	44
MP	3WAH	15.0kg/10a	3	38
MP	3WAH	15.0kg/10a	3	34
MP	3WAH	15.0kg/10a	3	46
MP	3WAH	15.0kg/10a	3	46
MP	3WAH	15.0kg/10a	3	46
MP	3WAH	15.0kg/10a	3	45
MP	3WAH	15.0kg/10a	3	40
MP	3WAH	15.0kg/10a	3	46
MP	3WAH	15.0kg/10a	3	46
MP	3WAH	15.0kg/10a	3	43
MP	3WAH	15.0kg/10a	3	43
MP	3WAH	15.0kg/10a	3	46
MP	3WAH	15.0kg/10a	3	37
MP	3WAH	15.0kg/10a	3	36
MP	3WAH	15.0kg/10a	3	50
MP	3WAH	15.0kg/10a	4	39
MP	3WAH	15.0kg/10a	4	30
MP	3WAH	15.0kg/10a	4	35
MP	3WAH	15.0kg/10a	4	27
MP	3WAH	15.0kg/10a	4	37
MP	3WAH	15.0kg/10a	4	26
MP	3WAH	15.0kg/10a	4	36
MP	3WAH	15.0kg/10a	4	35
MP	3WAH	15.0kg/10a	4	26
MP	3WAH	15.0kg/10a	4	27
MP	3WAH	15.0kg/10a	4	31
MP	3WAH	15.0kg/10a	4	34
MP	3WAH	15.0kg/10a	4	27
MP	3WAH	15.0kg/10a	4	36
MP	3WAH	15.0kg/10a	4	32
MP	3WAH	15.0kg/10a	4	38
MP	3WAH	15.0kg/10a	4	35
MP	3WAH	15.0kg/10a	4	33
MP	3WAH	15.0kg/10a	4	29
MP	3WAH	15.0kg/10a	4	26
MP	3WAH	15.0kg/10a	4	40
MP	3WAH	15.0kg/10a	4	39
MP	3WAH	15.0kg/10a	4	34
MP	3WAH	15.0kg/10a	4	31
MP	3WAH	15.0kg/10a	4	18
MP	3WAH	15.0kg/10a	4	29
MP	3WAH	15.0kg/10a	4	37
MP	3WAH	15.0kg/10a	4	36
MP	3WAH	15.0kg/10a	4	39
MP	3WAH	15.0kg/10a	4	37
MP	3WAH	15.0kg/10a	4	26
MP	3WAH	15.0kg/10a	4	34
MP	3WAH	15.0kg/10a	4	43
MP	3WAH	15.0kg/10a	4	19
MP	3WAH	15.0kg/10a	4	35
MP	3WAH	15.0kg/10a	4	34
MP	3WAH	15.0kg/10a	4	15
MP	3WAH	15.0kg/10a	4	36
MP	3WAH	15.0kg/10a	4	36
MP	3WAH	15.0kg/10a	4	35
MP	3WAH	15.0kg/10a	4	39
MP	3WAH	15.0kg/10a	4	40
MP	3WAH	15.0kg/10a	4	25
MP	3WAH	15.0kg/10a	4	37
MP	3WAH	15.0kg/10a	4	23
MP	3WAH	15.0kg/10a	4	29
MP	3WAH	15.0kg/10a	4	38
MP	3WAH	15.0kg/10a	4	31
MP	3WAH	15.0kg/10a	4	26
MP	3WAH	15.0kg/10a	4	40
MP	3WAH	15.0kg/10a	4	42
MP	3WAH	15.0kg/10a	4	36
MP	3WAH	15.0kg/10a	4	29
MP	3WAH	15.0kg/10a	4	30
MP	3WAH	15.0kg/10a	4	34
MP	3WAH	15.0kg/10a	4	40
MP	3WAH	15.0kg/10a	5	30
MP	3WAH	15.0kg/10a	5	27
MP	3WAH	15.0kg/10a	5	17
MP	3WAH	15.0kg/10a	5	36
MP	3WAH	15.0kg/10a	5	38
MP	3WAH	15.0kg/10a	5	30
MP	3WAH	15.0kg/10a	5	16
MP	3WAH	15.0kg/10a	5	34
MP	3WAH	15.0kg/10a	5	34
MP	3WAH	15.0kg/10a	5	37
MP	3WAH	15.0kg/10a	5	27
MP	3WAH	15.0kg/10a	5	33
MP	3WAH	15.0kg/10a	5	34
MP	3WAH	15.0kg/10a	5	34
MP	3WAH	15.0kg/10a	5	30
MP	3WAH	15.0kg/10a	5	21
MP	3WAH	15.0kg/10a	5	31
MP	3WAH	15.0kg/10a	5	27
MP	3WAH	15.0kg/10a	5	18
MP	3WAH	15.0kg/10a	5	27
MP	3WAH	15.0kg/10a	5	32
MP	3WAH	15.0kg/10a	5	34
MP	3WAH	15.0kg/10a	5	33
MP	3WAH	15.0kg/10a	5	28
MP	3WAH	15.0kg/10a	5	35
MP	3WAH	15.0kg/10a	5	25
MP	3WAH	15.0kg/10a	5	29
MP	3WAH	15.0kg/10a	5	34
MP	3WAH	15.0kg/10a	5	38
MP	3WAH	15.0kg/10a	5	23
MP	3WAH	15.0kg/10a	5	19
MP	3WAH	15.0kg/10a	5	29
MP	3WAH	15.0kg/10a	5	20
MP	3WAH	15.0kg/10a	5	26
MP	3WAH	15.0kg/10a	5	31
MP	3WAH	15.0kg/10a	5	37
MP	3WAH	15.0kg/10a	5	15
MP	3WAH	15.0kg/10a	5	31
MP	3WAH	15.0kg/10a	5	23
MP	3WAH	15.0kg/10a	5	29
MP	3WAH	15.0kg/10a	5	28
MP	3WAH	15.0kg/10a	5	32
MP	3WAH	15.0kg/10a	5	20
MP	3WAH	15.0kg/10a	5	19
MP	3WAH	15.0kg/10a	5	32
MP	3WAH	15.0kg/10a	5	20
MP	3WAH	15.0kg/10a	5	20
MP	3WAH	15.0kg/10a	5	30
MP	3WAH	15.0kg/10a	5	34
MP	3WAH	15.0kg/10a	5	30
MP	3WAH	15.0kg/10a	5	27
MP	3WAH	15.0kg/10a	5	26
MP	3WAH	15.0kg/10a	5	21
MP	3WAH	15.0kg/10a	5	32
MP	3WAH	15.0kg/10a	5	37
MP	3WAH	15.0kg/10a	5	18
MP	3WAH	15.0kg/10a	5	32
MP	3WAH	15.0kg/10a	5	29
MP	3WAH	15.0kg/10a	5	17
MP	3WAH	15.0kg/10a	5	37
MP	3WAH	15.0kg/10a	5	29
MP	3WAH	15.0kg/10a	5	23
MP	3WAH	15.0kg/10a	5	37
MP	3WAH	15.0kg/10a	5	19
MP	3WAH	15.0kg/10a	5	31
MP	3WAH	15.0kg/10a	5	28
MP	3WAH	15.0kg/10a	5	39
MP	3WAH	15.0kg/10a	5	24
MP	3WAH	15.0kg/10a	5	7
MP	3WAH	15.0kg/10a	5	27
MP	3WAH	15.0kg/10a	5	13
MP	4WAH	15.0kg/10a	1	4
MP	4WAH	15.0kg/10a	1	46
MP	4WAH	15.0kg/10a	1	46
MP	4WAH	15.0kg/10a	1	39
MP	4WAH	15.0kg/10a	1	29
MP	4WAH	15.0kg/10a	1	48
MP	4WAH	15.0kg/10a	1	56
MP	4WAH	15.0kg/10a	1	58
MP	4WAH	15.0kg/10a	1	54
MP	4WAH	15.0kg/10a	1	46
MP	4WAH	15.0kg/10a	1	16
MP	4WAH	15.0kg/10a	1	56
MP	4WAH	15.0kg/10a	1	41
MP	4WAH	15.0kg/10a	1	38
MP	4WAH	15.0kg/10a	1	52
MP	4WAH	15.0kg/10a	1	55
MP	4WAH	15.0kg/10a	1	26
MP	4WAH	15.0kg/10a	1	30
MP	4WAH	15.0kg/10a	1	55
MP	4WAH	15.0kg/10a	1	50
MP	4WAH	15.0kg/10a	1	39
MP	4WAH	15.0kg/10a	1	48
MP	4WAH	15.0kg/10a	1	44
MP	4WAH	15.0kg/10a	1	48
MP	4WAH	15.0kg/10a	1	31
MP	4WAH	15.0kg/10a	1	51
MP	4WAH	15.0kg/10a	1	45
MP	4WAH	15.0kg/10a	1	49
MP	4WAH	15.0kg/10a	1	48
MP	4WAH	15.0kg/10a	1	59
MP	4WAH	15.0kg/10a	1	53
MP	4WAH	15.0kg/10a	1	33
MP	4WAH	15.0kg/10a	1	55
MP	4WAH	15.0kg/10a	1	39
MP	4WAH	15.0kg/10a	1	6
MP	4WAH	15.0kg/10a	1	22
MP	4WAH	15.0kg/10a	1	45
MP	4WAH	15.0kg/10a	1	30
MP	4WAH	15.0kg/10a	1	49
MP	4WAH	15.0kg/10a	1	38
MP	4WAH	15.0kg/10a	1	44
MP	4WAH	15.0kg/10a	1	51
MP	4WAH	15.0kg/10a	1	50
MP	4WAH	15.0kg/10a	1	57
MP	4WAH	15.0kg/10a	1	50
MP	4WAH	15.0kg/10a	1	54
MP	4WAH	15.0kg/10a	1	65
MP	4WAH	15.0kg/10a	1	45
MP	4WAH	15.0kg/10a	1	53
MP	4WAH	15.0kg/10a	1	40
MP	4WAH	15.0kg/10a	1	55
MP	4WAH	15.0kg/10a	1	58
MP	4WAH	15.0kg/10a	1	47
MP	4WAH	15.0kg/10a	1	24
MP	4WAH	15.0kg/10a	1	53
MP	4WAH	15.0kg/10a	1	46
MP	4WAH	15.0kg/10a	1	41
MP	4WAH	15.0kg/10a	1	25
MP	4WAH	15.0kg/10a	1	52
MP	4WAH	15.0kg/10a	1	25
MP	4WAH	15.0kg/10a	1	50
MP	4WAH	15.0kg/10a	1	52
MP	4WAH	15.0kg/10a	1	57
MP	4WAH	15.0kg/10a	1	44
MP	4WAH	15.0kg/10a	1	42
MP	4WAH	15.0kg/10a	1	49
MP	4WAH	15.0kg/10a	1	16
MP	4WAH	15.0kg/10a	1	36
MP	4WAH	15.0kg/10a	1	53
MP	4WAH	15.0kg/10a	1	33
MP	4WAH	15.0kg/10a	1	61
MP	4WAH	15.0kg/10a	1	54
MP	4WAH	15.0kg/10a	1	58
MP	4WAH	15.0kg/10a	1	39
MP	4WAH	15.0kg/10a	1	49
MP	4WAH	15.0kg/10a	1	27
MP	4WAH	15.0kg/10a	1	42
MP	4WAH	15.0kg/10a	1	42
MP	4WAH	15.0kg/10a	1	46
MP	4WAH	15.0kg/10a	1	25
MP	4WAH	15.0kg/10a	1	51
MP	4WAH	15.0kg/10a	1	29
MP	4WAH	15.0kg/10a	2	51
MP	4WAH	15.0kg/10a	2	51
MP	4WAH	15.0kg/10a	2	57
MP	4WAH	15.0kg/10a	2	43
MP	4WAH	15.0kg/10a	2	49
MP	4WAH	15.0kg/10a	2	46
MP	4WAH	15.0kg/10a	2	43
MP	4WAH	15.0kg/10a	2	42
MP	4WAH	15.0kg/10a	2	40
MP	4WAH	15.0kg/10a	2	51
MP	4WAH	15.0kg/10a	2	53
MP	4WAH	15.0kg/10a	2	49
MP	4WAH	15.0kg/10a	2	46
MP	4WAH	15.0kg/10a	2	47
MP	4WAH	15.0kg/10a	2	37
MP	4WAH	15.0kg/10a	2	53
MP	4WAH	15.0kg/10a	2	35
MP	4WAH	15.0kg/10a	2	28
MP	4WAH	15.0kg/10a	2	40
MP	4WAH	15.0kg/10a	2	44
MP	4WAH	15.0kg/10a	2	37
MP	4WAH	15.0kg/10a	2	52
MP	4WAH	15.0kg/10a	2	26
MP	4WAH	15.0kg/10a	2	38
MP	4WAH	15.0kg/10a	2	46
MP	4WAH	15.0kg/10a	2	52
MP	4WAH	15.0kg/10a	2	55
MP	4WAH	15.0kg/10a	2	46
MP	4WAH	15.0kg/10a	2	42
MP	4WAH	15.0kg/10a	2	36
MP	4WAH	15.0kg/10a	2	39
MP	4WAH	15.0kg/10a	2	43
MP	4WAH	15.0kg/10a	2	30
MP	4WAH	15.0kg/10a	2	33
MP	4WAH	15.0kg/10a	2	39
MP	4WAH	15.0kg/10a	2	47
MP	4WAH	15.0kg/10a	2	30
MP	4WAH	15.0kg/10a	2	48
MP	4WAH	15.0kg/10a	2	45
MP	4WAH	15.0kg/10a	2	44
MP	4WAH	15.0kg/10a	2	49
MP	4WAH	15.0kg/10a	2	52
MP	4WAH	15.0kg/10a	2	43
MP	4WAH	15.0kg/10a	2	44
MP	4WAH	15.0kg/10a	2	48
MP	4WAH	15.0kg/10a	2	44
MP	4WAH	15.0kg/10a	2	22
MP	4WAH	15.0kg/10a	2	44
MP	4WAH	15.0kg/10a	2	35
MP	4WAH	15.0kg/10a	2	15
MP	4WAH	15.0kg/10a	2	4
MP	4WAH	15.0kg/10a	2	47
MP	4WAH	15.0kg/10a	2	18
MP	4WAH	15.0kg/10a	2	24
MP	4WAH	15.0kg/10a	2	49
MP	4WAH	15.0kg/10a	2	37
MP	4WAH	15.0kg/10a	2	16
MP	4WAH	15.0kg/10a	2	19
MP	4WAH	15.0kg/10a	2	9
MP	4WAH	15.0kg/10a	2	32
MP	4WAH	15.0kg/10a	2	41
MP	4WAH	15.0kg/10a	2	47
MP	4WAH	15.0kg/10a	2	46
MP	4WAH	15.0kg/10a	2	30
MP	4WAH	15.0kg/10a	2	26
MP	4WAH	15.0kg/10a	2	30
MP	4WAH	15.0kg/10a	2	41
MP	4WAH	15.0kg/10a	2	30
MP	4WAH	15.0kg/10a	2	45
MP	4WAH	15.0kg/10a	2	31
MP	4WAH	15.0kg/10a	2	51
MP	4WAH	15.0kg/10a	2	52
MP	4WAH	15.0kg/10a	2	44
MP	4WAH	15.0kg/10a	2	46
MP	4WAH	15.0kg/10a	2	47
MP	4WAH	15.0kg/10a	2	18
MP	4WAH	15.0kg/10a	2	34
MP	4WAH	15.0kg/10a	2	51
MP	4WAH	15.0kg/10a	2	22
MP	4WAH	15.0kg/10a	2	45
MP	4WAH	15.0kg/10a	2	49
MP	4WAH	15.0kg/10a	3	47
MP	4WAH	15.0kg/10a	3	44
MP	4WAH	15.0kg/10a	3	45
MP	4WAH	15.0kg/10a	3	33
MP	4WAH	15.0kg/10a	3	33
MP	4WAH	15.0kg/10a	3	34
MP	4WAH	15.0kg/10a	3	36
MP	4WAH	15.0kg/10a	3	8
MP	4WAH	15.0kg/10a	3	36
MP	4WAH	15.0kg/10a	3	19
MP	4WAH	15.0kg/10a	3	44
MP	4WAH	15.0kg/10a	3	53
MP	4WAH	15.0kg/10a	3	47
MP	4WAH	15.0kg/10a	3	39
MP	4WAH	15.0kg/10a	3	43
MP	4WAH	15.0kg/10a	3	47
MP	4WAH	15.0kg/10a	3	52
MP	4WAH	15.0kg/10a	3	44
MP	4WAH	15.0kg/10a	3	45
MP	4WAH	15.0kg/10a	3	47
MP	4WAH	15.0kg/10a	3	44
MP	4WAH	15.0kg/10a	3	56
MP	4WAH	15.0kg/10a	3	51
MP	4WAH	15.0kg/10a	3	47
MP	4WAH	15.0kg/10a	3	50
MP	4WAH	15.0kg/10a	3	44
MP	4WAH	15.0kg/10a	3	44
MP	4WAH	15.0kg/10a	3	47
MP	4WAH	15.0kg/10a	3	48
MP	4WAH	15.0kg/10a	3	5
MP	4WAH	15.0kg/10a	3	35
MP	4WAH	15.0kg/10a	3	48
MP	4WAH	15.0kg/10a	3	38
MP	4WAH	15.0kg/10a	3	40
MP	4WAH	15.0kg/10a	3	46
MP	4WAH	15.0kg/10a	3	43
MP	4WAH	15.0kg/10a	3	46
MP	4WAH	15.0kg/10a	3	55
MP	4WAH	15.0kg/10a	3	41
MP	4WAH	15.0kg/10a	3	37
MP	4WAH	15.0kg/10a	3	47
MP	4WAH	15.0kg/10a	3	24
MP	4WAH	15.0kg/10a	3	51
MP	4WAH	15.0kg/10a	3	38
MP	4WAH	15.0kg/10a	3	33
MP	4WAH	15.0kg/10a	3	44
MP	4WAH	15.0kg/10a	3	48
MP	4WAH	15.0kg/10a	3	51
MP	4WAH	15.0kg/10a	3	39
MP	4WAH	15.0kg/10a	3	41
MP	4WAH	15.0kg/10a	3	43
MP	4WAH	15.0kg/10a	3	42
MP	4WAH	15.0kg/10a	3	30
MP	4WAH	15.0kg/10a	3	12
MP	4WAH	15.0kg/10a	3	41
MP	4WAH	15.0kg/10a	3	47
MP	4WAH	15.0kg/10a	3	48
MP	4WAH	15.0kg/10a	3	43
MP	4WAH	15.0kg/10a	3	13
MP	4WAH	15.0kg/10a	3	30
MP	4WAH	15.0kg/10a	3	47
MP	4WAH	15.0kg/10a	3	41
MP	4WAH	15.0kg/10a	3	47
MP	4WAH	15.0kg/10a	3	52
MP	4WAH	15.0kg/10a	3	41
MP	4WAH	15.0kg/10a	3	23
MP	4WAH	15.0kg/10a	3	35
MP	4WAH	15.0kg/10a	3	27
MP	4WAH	15.0kg/10a	3	36
MP	4WAH	15.0kg/10a	4	37
MP	4WAH	15.0kg/10a	4	4
MP	4WAH	15.0kg/10a	4	33
MP	4WAH	15.0kg/10a	4	45
MP	4WAH	15.0kg/10a	4	38
MP	4WAH	15.0kg/10a	4	46
MP	4WAH	15.0kg/10a	4	22
MP	4WAH	15.0kg/10a	4	46
MP	4WAH	15.0kg/10a	4	32
MP	4WAH	15.0kg/10a	4	43
MP	4WAH	15.0kg/10a	4	42
MP	4WAH	15.0kg/10a	4	16
MP	4WAH	15.0kg/10a	4	25
MP	4WAH	15.0kg/10a	4	41
MP	4WAH	15.0kg/10a	4	50
MP	4WAH	15.0kg/10a	4	41
MP	4WAH	15.0kg/10a	4	53
MP	4WAH	15.0kg/10a	4	39
MP	4WAH	15.0kg/10a	4	38
MP	4WAH	15.0kg/10a	4	36
MP	4WAH	15.0kg/10a	4	34
MP	4WAH	15.0kg/10a	4	46
MP	4WAH	15.0kg/10a	4	50
MP	4WAH	15.0kg/10a	4	49
MP	4WAH	15.0kg/10a	4	49
MP	4WAH	15.0kg/10a	4	38
MP	4WAH	15.0kg/10a	4	44
MP	4WAH	15.0kg/10a	4	47
MP	4WAH	15.0kg/10a	4	53
MP	4WAH	15.0kg/10a	4	29
MP	4WAH	15.0kg/10a	4	53
MP	4WAH	15.0kg/10a	4	48
MP	4WAH	15.0kg/10a	4	38
MP	4WAH	15.0kg/10a	4	44
MP	4WAH	15.0kg/10a	4	41
MP	4WAH	15.0kg/10a	4	51
MP	4WAH	15.0kg/10a	4	39
MP	4WAH	15.0kg/10a	4	48
MP	4WAH	15.0kg/10a	4	45
MP	4WAH	15.0kg/10a	4	52
MP	4WAH	15.0kg/10a	4	43
MP	4WAH	15.0kg/10a	4	36
MP	4WAH	15.0kg/10a	4	15
MP	4WAH	15.0kg/10a	4	28
MP	4WAH	15.0kg/10a	4	50
MP	4WAH	15.0kg/10a	4	45
MP	4WAH	15.0kg/10a	4	53
MP	4WAH	15.0kg/10a	4	26
MP	4WAH	15.0kg/10a	4	30
MP	4WAH	15.0kg/10a	4	49
MP	4WAH	15.0kg/10a	4	39
MP	4WAH	15.0kg/10a	4	45
MP	4WAH	15.0kg/10a	4	50
MP	4WAH	15.0kg/10a	4	33
MP	4WAH	15.0kg/10a	4	28
MP	4WAH	15.0kg/10a	4	37
MP	4WAH	15.0kg/10a	4	47
MP	4WAH	15.0kg/10a	4	51
MP	4WAH	15.0kg/10a	4	38
MP	4WAH	15.0kg/10a	4	52
MP	4WAH	15.0kg/10a	4	45
MP	4WAH	15.0kg/10a	4	26
MP	4WAH	15.0kg/10a	4	51
MP	4WAH	15.0kg/10a	4	52
MP	4WAH	15.0kg/10a	4	35
MP	4WAH	15.0kg/10a	4	30
MP	4WAH	15.0kg/10a	4	50
MP	4WAH	15.0kg/10a	4	37
MP	4WAH	15.0kg/10a	4	48
MP	4WAH	15.0kg/10a	5	25
MP	4WAH	15.0kg/10a	5	20
MP	4WAH	15.0kg/10a	5	22
MP	4WAH	15.0kg/10a	5	48
MP	4WAH	15.0kg/10a	5	44
MP	4WAH	15.0kg/10a	5	41
MP	4WAH	15.0kg/10a	5	48
MP	4WAH	15.0kg/10a	5	43
MP	4WAH	15.0kg/10a	5	33
MP	4WAH	15.0kg/10a	5	39
MP	4WAH	15.0kg/10a	5	48
MP	4WAH	15.0kg/10a	5	43
MP	4WAH	15.0kg/10a	5	42
MP	4WAH	15.0kg/10a	5	19
MP	4WAH	15.0kg/10a	5	27
MP	4WAH	15.0kg/10a	5	51
MP	4WAH	15.0kg/10a	5	45
MP	4WAH	15.0kg/10a	5	41
MP	4WAH	15.0kg/10a	5	48
MP	4WAH	15.0kg/10a	5	40
MP	4WAH	15.0kg/10a	5	41
MP	4WAH	15.0kg/10a	5	23
MP	4WAH	15.0kg/10a	5	29
MP	4WAH	15.0kg/10a	5	49
MP	4WAH	15.0kg/10a	5	51
MP	4WAH	15.0kg/10a	5	32
MP	4WAH	15.0kg/10a	5	45
MP	4WAH	15.0kg/10a	5	51
MP	4WAH	15.0kg/10a	5	37
MP	4WAH	15.0kg/10a	5	37
MP	4WAH	15.0kg/10a	5	10
MP	4WAH	15.0kg/10a	5	43
MP	4WAH	15.0kg/10a	5	31
MP	4WAH	15.0kg/10a	5	29
MP	4WAH	15.0kg/10a	5	43
MP	4WAH	15.0kg/10a	5	47
MP	4WAH	15.0kg/10a	5	48
MP	4WAH	15.0kg/10a	5	36
MP	4WAH	15.0kg/10a	5	34
MP	4WAH	15.0kg/10a	5	18
MP	4WAH	15.0kg/10a	5	49
MP	4WAH	15.0kg/10a	5	47
MP	4WAH	15.0kg/10a	5	44
MP	4WAH	15.0kg/10a	5	48
MP	4WAH	15.0kg/10a	5	33
MP	4WAH	15.0kg/10a	5	33
MP	4WAH	15.0kg/10a	5	33
MP	4WAH	15.0kg/10a	5	54
MP	4WAH	15.0kg/10a	5	42
MP	4WAH	15.0kg/10a	5	35
MP	4WAH	15.0kg/10a	5	51
MP	4WAH	15.0kg/10a	5	54
MP	4WAH	15.0kg/10a	5	30
MP	4WAH	15.0kg/10a	5	30
MP	4WAH	15.0kg/10a	5	48
MP	4WAH	15.0kg/10a	5	33
MP	4WAH	15.0kg/10a	5	41
MP	4WAH	15.0kg/10a	5	36
MP	4WAH	15.0kg/10a	5	45
MP	4WAH	15.0kg/10a	5	39
MP	4WAH	15.0kg/10a	5	23
MP	4WAH	15.0kg/10a	5	21
MP	4WAH	15.0kg/10a	5	40
MP	4WAH	15.0kg/10a	5	45
MP	4WAH	15.0kg/10a	5	23
MP	4WAH	15.0kg/10a	5	26
MP	4WAH	15.0kg/10a	5	19
MP	4WAH	15.0kg/10a	5	36
MP	4WAH	15.0kg/10a	5	43
MP	4WAH	15.0kg/10a	5	48
MP	5WAH	15.0kg/10a	1	54
MP	5WAH	15.0kg/10a	1	54
MP	5WAH	15.0kg/10a	1	44
MP	5WAH	15.0kg/10a	1	48
MP	5WAH	15.0kg/10a	1	60
MP	5WAH	15.0kg/10a	1	51
MP	5WAH	15.0kg/10a	1	31
MP	5WAH	15.0kg/10a	1	56
MP	5WAH	15.0kg/10a	1	49
MP	5WAH	15.0kg/10a	1	29
MP	5WAH	15.0kg/10a	1	50
MP	5WAH	15.0kg/10a	1	28
MP	5WAH	15.0kg/10a	1	33
MP	5WAH	15.0kg/10a	1	31
MP	5WAH	15.0kg/10a	1	32
MP	5WAH	15.0kg/10a	1	33
MP	5WAH	15.0kg/10a	1	61
MP	5WAH	15.0kg/10a	1	65
MP	5WAH	15.0kg/10a	1	58
MP	5WAH	15.0kg/10a	1	50
MP	5WAH	15.0kg/10a	1	61
MP	5WAH	15.0kg/10a	1	49
MP	5WAH	15.0kg/10a	1	59
MP	5WAH	15.0kg/10a	1	46
MP	5WAH	15.0kg/10a	1	59
MP	5WAH	15.0kg/10a	1	53
MP	5WAH	15.0kg/10a	1	49
MP	5WAH	15.0kg/10a	1	61
MP	5WAH	15.0kg/10a	1	66
MP	5WAH	15.0kg/10a	1	68
MP	5WAH	15.0kg/10a	1	23
MP	5WAH	15.0kg/10a	1	60
MP	5WAH	15.0kg/10a	1	67
MP	5WAH	15.0kg/10a	1	59
MP	5WAH	15.0kg/10a	1	62
MP	5WAH	15.0kg/10a	1	59
MP	5WAH	15.0kg/10a	1	50
MP	5WAH	15.0kg/10a	1	33
MP	5WAH	15.0kg/10a	1	50
MP	5WAH	15.0kg/10a	1	29
MP	5WAH	15.0kg/10a	1	62
MP	5WAH	15.0kg/10a	1	47
MP	5WAH	15.0kg/10a	1	55
MP	5WAH	15.0kg/10a	1	64
MP	5WAH	15.0kg/10a	1	3
MP	5WAH	15.0kg/10a	1	24
MP	5WAH	15.0kg/10a	1	42
MP	5WAH	15.0kg/10a	1	59
MP	5WAH	15.0kg/10a	1	44
MP	5WAH	15.0kg/10a	1	44
MP	5WAH	15.0kg/10a	1	56
MP	5WAH	15.0kg/10a	1	31
MP	5WAH	15.0kg/10a	1	22
MP	5WAH	15.0kg/10a	1	10
MP	5WAH	15.0kg/10a	1	57
MP	5WAH	15.0kg/10a	1	64
MP	5WAH	15.0kg/10a	1	33
MP	5WAH	15.0kg/10a	1	29
MP	5WAH	15.0kg/10a	1	59
MP	5WAH	15.0kg/10a	1	30
MP	5WAH	15.0kg/10a	1	49
MP	5WAH	15.0kg/10a	1	65
MP	5WAH	15.0kg/10a	1	12
MP	5WAH	15.0kg/10a	1	56
MP	5WAH	15.0kg/10a	1	56
MP	5WAH	15.0kg/10a	1	52
MP	5WAH	15.0kg/10a	1	70
MP	5WAH	15.0kg/10a	1	41
MP	5WAH	15.0kg/10a	1	52
MP	5WAH	15.0kg/10a	1	41
MP	5WAH	15.0kg/10a	1	48
MP	5WAH	15.0kg/10a	1	62
MP	5WAH	15.0kg/10a	1	58
MP	5WAH	15.0kg/10a	1	44
MP	5WAH	15.0kg/10a	1	43
MP	5WAH	15.0kg/10a	1	54
MP	5WAH	15.0kg/10a	1	62
MP	5WAH	15.0kg/10a	1	15
MP	5WAH	15.0kg/10a	1	54
MP	5WAH	15.0kg/10a	2	53
MP	5WAH	15.0kg/10a	2	61
MP	5WAH	15.0kg/10a	2	47
MP	5WAH	15.0kg/10a	2	51
MP	5WAH	15.0kg/10a	2	27
MP	5WAH	15.0kg/10a	2	54
MP	5WAH	15.0kg/10a	2	61
MP	5WAH	15.0kg/10a	2	57
MP	5WAH	15.0kg/10a	2	62
MP	5WAH	15.0kg/10a	2	55
MP	5WAH	15.0kg/10a	2	49
MP	5WAH	15.0kg/10a	2	39
MP	5WAH	15.0kg/10a	2	51
MP	5WAH	15.0kg/10a	2	61
MP	5WAH	15.0kg/10a	2	48
MP	5WAH	15.0kg/10a	2	51
MP	5WAH	15.0kg/10a	2	27
MP	5WAH	15.0kg/10a	2	49
MP	5WAH	15.0kg/10a	2	57
MP	5WAH	15.0kg/10a	2	52
MP	5WAH	15.0kg/10a	2	9
MP	5WAH	15.0kg/10a	2	62
MP	5WAH	15.0kg/10a	2	47
MP	5WAH	15.0kg/10a	2	68
MP	5WAH	15.0kg/10a	2	66
MP	5WAH	15.0kg/10a	2	53
MP	5WAH	15.0kg/10a	2	49
MP	5WAH	15.0kg/10a	2	65
MP	5WAH	15.0kg/10a	2	55
MP	5WAH	15.0kg/10a	2	42
MP	5WAH	15.0kg/10a	2	49
MP	5WAH	15.0kg/10a	2	60
MP	5WAH	15.0kg/10a	2	31
MP	5WAH	15.0kg/10a	2	41
MP	5WAH	15.0kg/10a	2	60
MP	5WAH	15.0kg/10a	2	19
MP	5WAH	15.0kg/10a	2	66
MP	5WAH	15.0kg/10a	2	24
MP	5WAH	15.0kg/10a	2	20
MP	5WAH	15.0kg/10a	2	55
MP	5WAH	15.0kg/10a	2	64
MP	5WAH	15.0kg/10a	2	61
MP	5WAH	15.0kg/10a	2	64
MP	5WAH	15.0kg/10a	2	44
MP	5WAH	15.0kg/10a	2	56
MP	5WAH	15.0kg/10a	2	56
MP	5WAH	15.0kg/10a	2	34
MP	5WAH	15.0kg/10a	2	64
MP	5WAH	15.0kg/10a	2	56
MP	5WAH	15.0kg/10a	2	45
MP	5WAH	15.0kg/10a	2	41
MP	5WAH	15.0kg/10a	2	56
MP	5WAH	15.0kg/10a	2	61
MP	5WAH	15.0kg/10a	2	67
MP	5WAH	15.0kg/10a	2	55
MP	5WAH	15.0kg/10a	2	58
MP	5WAH	15.0kg/10a	2	55
MP	5WAH	15.0kg/10a	2	31
MP	5WAH	15.0kg/10a	2	40
MP	5WAH	15.0kg/10a	2	31
MP	5WAH	15.0kg/10a	2	51
MP	5WAH	15.0kg/10a	2	52
MP	5WAH	15.0kg/10a	2	52
MP	5WAH	15.0kg/10a	2	54
MP	5WAH	15.0kg/10a	2	55
MP	5WAH	15.0kg/10a	2	50
MP	5WAH	15.0kg/10a	2	23
MP	5WAH	15.0kg/10a	2	70
MP	5WAH	15.0kg/10a	2	54
MP	5WAH	15.0kg/10a	2	41
MP	5WAH	15.0kg/10a	3	34
MP	5WAH	15.0kg/10a	3	54
MP	5WAH	15.0kg/10a	3	54
MP	5WAH	15.0kg/10a	3	47
MP	5WAH	15.0kg/10a	3	59
MP	5WAH	15.0kg/10a	3	44
MP	5WAH	15.0kg/10a	3	51
MP	5WAH	15.0kg/10a	3	55
MP	5WAH	15.0kg/10a	3	51
MP	5WAH	15.0kg/10a	3	34
MP	5WAH	15.0kg/10a	3	57
MP	5WAH	15.0kg/10a	3	44
MP	5WAH	15.0kg/10a	3	21
MP	5WAH	15.0kg/10a	3	23
MP	5WAH	15.0kg/10a	3	28
MP	5WAH	15.0kg/10a	3	51
MP	5WAH	15.0kg/10a	3	52
MP	5WAH	15.0kg/10a	3	57
MP	5WAH	15.0kg/10a	3	40
MP	5WAH	15.0kg/10a	3	45
MP	5WAH	15.0kg/10a	3	46
MP	5WAH	15.0kg/10a	3	63
MP	5WAH	15.0kg/10a	3	54
MP	5WAH	15.0kg/10a	3	55
MP	5WAH	15.0kg/10a	3	28
MP	5WAH	15.0kg/10a	3	45
MP	5WAH	15.0kg/10a	3	52
MP	5WAH	15.0kg/10a	3	37
MP	5WAH	15.0kg/10a	3	49
MP	5WAH	15.0kg/10a	3	43
MP	5WAH	15.0kg/10a	3	22
MP	5WAH	15.0kg/10a	3	50
MP	5WAH	15.0kg/10a	3	47
MP	5WAH	15.0kg/10a	3	47
MP	5WAH	15.0kg/10a	3	53
MP	5WAH	15.0kg/10a	3	49
MP	5WAH	15.0kg/10a	3	40
MP	5WAH	15.0kg/10a	3	40
MP	5WAH	15.0kg/10a	3	44
MP	5WAH	15.0kg/10a	3	32
MP	5WAH	15.0kg/10a	3	52
MP	5WAH	15.0kg/10a	3	55
MP	5WAH	15.0kg/10a	3	40
MP	5WAH	15.0kg/10a	3	32
MP	5WAH	15.0kg/10a	3	50
MP	5WAH	15.0kg/10a	3	37
MP	5WAH	15.0kg/10a	3	36
MP	5WAH	15.0kg/10a	3	48
MP	5WAH	15.0kg/10a	3	51
MP	5WAH	15.0kg/10a	3	29
MP	5WAH	15.0kg/10a	3	33
MP	5WAH	15.0kg/10a	3	36
MP	5WAH	15.0kg/10a	3	33
MP	5WAH	15.0kg/10a	3	52
MP	5WAH	15.0kg/10a	3	47
MP	5WAH	15.0kg/10a	3	53
MP	5WAH	15.0kg/10a	3	56
MP	5WAH	15.0kg/10a	3	47
MP	5WAH	15.0kg/10a	3	58
MP	5WAH	15.0kg/10a	3	56
MP	5WAH	15.0kg/10a	3	27
MP	5WAH	15.0kg/10a	3	50
MP	5WAH	15.0kg/10a	3	32
MP	5WAH	15.0kg/10a	3	59
MP	5WAH	15.0kg/10a	3	33
MP	5WAH	15.0kg/10a	3	47
MP	5WAH	15.0kg/10a	3	55
MP	5WAH	15.0kg/10a	3	53
MP	5WAH	15.0kg/10a	3	24
MP	5WAH	15.0kg/10a	3	26
MP	5WAH	15.0kg/10a	3	40
MP	5WAH	15.0kg/10a	4	60
MP	5WAH	15.0kg/10a	4	48
MP	5WAH	15.0kg/10a	4	50
MP	5WAH	15.0kg/10a	4	62
MP	5WAH	15.0kg/10a	4	53
MP	5WAH	15.0kg/10a	4	62
MP	5WAH	15.0kg/10a	4	53
MP	5WAH	15.0kg/10a	4	56
MP	5WAH	15.0kg/10a	4	51
MP	5WAH	15.0kg/10a	4	59
MP	5WAH	15.0kg/10a	4	64
MP	5WAH	15.0kg/10a	4	48
MP	5WAH	15.0kg/10a	4	52
MP	5WAH	15.0kg/10a	4	44
MP	5WAH	15.0kg/10a	4	58
MP	5WAH	15.0kg/10a	4	51
MP	5WAH	15.0kg/10a	4	56
MP	5WAH	15.0kg/10a	4	51
MP	5WAH	15.0kg/10a	4	45
MP	5WAH	15.0kg/10a	4	48
MP	5WAH	15.0kg/10a	4	52
MP	5WAH	15.0kg/10a	4	53
MP	5WAH	15.0kg/10a	4	55
MP	5WAH	15.0kg/10a	4	58
MP	5WAH	15.0kg/10a	4	61
MP	5WAH	15.0kg/10a	4	54
MP	5WAH	15.0kg/10a	4	35
MP	5WAH	15.0kg/10a	4	45
MP	5WAH	15.0kg/10a	4	56
MP	5WAH	15.0kg/10a	4	46
MP	5WAH	15.0kg/10a	4	47
MP	5WAH	15.0kg/10a	4	38
MP	5WAH	15.0kg/10a	4	31
MP	5WAH	15.0kg/10a	4	52
MP	5WAH	15.0kg/10a	4	47
MP	5WAH	15.0kg/10a	4	52
MP	5WAH	15.0kg/10a	4	28
MP	5WAH	15.0kg/10a	4	50
MP	5WAH	15.0kg/10a	4	38
MP	5WAH	15.0kg/10a	4	40
MP	5WAH	15.0kg/10a	4	51
MP	5WAH	15.0kg/10a	4	31
MP	5WAH	15.0kg/10a	4	46
MP	5WAH	15.0kg/10a	4	52
MP	5WAH	15.0kg/10a	4	51
MP	5WAH	15.0kg/10a	4	38
MP	5WAH	15.0kg/10a	4	41
MP	5WAH	15.0kg/10a	4	35
MP	5WAH	15.0kg/10a	4	52
MP	5WAH	15.0kg/10a	4	47
MP	5WAH	15.0kg/10a	4	60
MP	5WAH	15.0kg/10a	4	44
MP	5WAH	15.0kg/10a	4	44
MP	5WAH	15.0kg/10a	4	50
MP	5WAH	15.0kg/10a	4	41
MP	5WAH	15.0kg/10a	4	25
MP	5WAH	15.0kg/10a	4	57
MP	5WAH	15.0kg/10a	4	46
MP	5WAH	15.0kg/10a	4	40
MP	5WAH	15.0kg/10a	4	27
MP	5WAH	15.0kg/10a	4	20
MP	5WAH	15.0kg/10a	4	50
MP	5WAH	15.0kg/10a	4	43
MP	5WAH	15.0kg/10a	4	49
MP	5WAH	15.0kg/10a	5	63
MP	5WAH	15.0kg/10a	5	65
MP	5WAH	15.0kg/10a	5	52
MP	5WAH	15.0kg/10a	5	42
MP	5WAH	15.0kg/10a	5	50
MP	5WAH	15.0kg/10a	5	43
MP	5WAH	15.0kg/10a	5	34
MP	5WAH	15.0kg/10a	5	35
MP	5WAH	15.0kg/10a	5	62
MP	5WAH	15.0kg/10a	5	50
MP	5WAH	15.0kg/10a	5	51
MP	5WAH	15.0kg/10a	5	57
MP	5WAH	15.0kg/10a	5	63
MP	5WAH	15.0kg/10a	5	34
MP	5WAH	15.0kg/10a	5	45
MP	5WAH	15.0kg/10a	5	44
MP	5WAH	15.0kg/10a	5	35
MP	5WAH	15.0kg/10a	5	38
MP	5WAH	15.0kg/10a	5	32
MP	5WAH	15.0kg/10a	5	60
MP	5WAH	15.0kg/10a	5	47
MP	5WAH	15.0kg/10a	5	30
MP	5WAH	15.0kg/10a	5	39
MP	5WAH	15.0kg/10a	5	37
MP	5WAH	15.0kg/10a	5	59
MP	5WAH	15.0kg/10a	5	53
MP	5WAH	15.0kg/10a	5	68
MP	5WAH	15.0kg/10a	5	45
MP	5WAH	15.0kg/10a	5	51
MP	5WAH	15.0kg/10a	5	42
MP	5WAH	15.0kg/10a	5	39
MP	5WAH	15.0kg/10a	5	57
MP	5WAH	15.0kg/10a	5	24
MP	5WAH	15.0kg/10a	5	45
MP	5WAH	15.0kg/10a	5	50
MP	5WAH	15.0kg/10a	5	56
MP	5WAH	15.0kg/10a	5	42
MP	5WAH	15.0kg/10a	5	62
MP	5WAH	15.0kg/10a	5	55
MP	5WAH	15.0kg/10a	5	11
MP	5WAH	15.0kg/10a	5	19
MP	5WAH	15.0kg/10a	5	20
MP	5WAH	15.0kg/10a	5	42
MP	5WAH	15.0kg/10a	5	37
MP	5WAH	15.0kg/10a	5	55
MP	5WAH	15.0kg/10a	5	53
MP	5WAH	15.0kg/10a	5	46
MP	5WAH	15.0kg/10a	5	37
MP	5WAH	15.0kg/10a	5	45
MP	5WAH	15.0kg/10a	5	13
MP	5WAH	15.0kg/10a	5	50
MP	5WAH	15.0kg/10a	5	46
MP	5WAH	15.0kg/10a	5	52
MP	5WAH	15.0kg/10a	5	41
MP	5WAH	15.0kg/10a	5	49
MP	5WAH	15.0kg/10a	5	36
MP	5WAH	15.0kg/10a	5	49
MP	5WAH	15.0kg/10a	5	53
MP	5WAH	15.0kg/10a	5	49
MP	5WAH	15.0kg/10a	5	55
MP	5WAH	15.0kg/10a	5	55
MP	5WAH	15.0kg/10a	5	49
MP	5WAH	15.0kg/10a	5	58
MP	5WAH	15.0kg/10a	5	34
MP	5WAH	15.0kg/10a	5	28
MP	5WAH	15.0kg/10a	5	44
MP	5WAH	15.0kg/10a	5	53
MP	2WAH	22.5kg/10a	1	18
MP	2WAH	22.5kg/10a	1	17
MP	2WAH	22.5kg/10a	1	17
MP	2WAH	22.5kg/10a	1	14
MP	2WAH	22.5kg/10a	1	10
MP	2WAH	22.5kg/10a	1	15
MP	2WAH	22.5kg/10a	1	17
MP	2WAH	22.5kg/10a	1	18
MP	2WAH	22.5kg/10a	1	12
MP	2WAH	22.5kg/10a	1	14
MP	2WAH	22.5kg/10a	1	17
MP	2WAH	22.5kg/10a	1	13
MP	2WAH	22.5kg/10a	1	13
MP	2WAH	22.5kg/10a	1	16
MP	2WAH	22.5kg/10a	1	16
MP	2WAH	22.5kg/10a	1	11
MP	2WAH	22.5kg/10a	1	13
MP	2WAH	22.5kg/10a	1	14
MP	2WAH	22.5kg/10a	1	10
MP	2WAH	22.5kg/10a	1	10
MP	2WAH	22.5kg/10a	1	10
MP	2WAH	22.5kg/10a	1	11
MP	2WAH	22.5kg/10a	1	12
MP	2WAH	22.5kg/10a	1	11
MP	2WAH	22.5kg/10a	1	17
MP	2WAH	22.5kg/10a	1	17
MP	2WAH	22.5kg/10a	1	10
MP	2WAH	22.5kg/10a	1	14
MP	2WAH	22.5kg/10a	1	17
MP	2WAH	22.5kg/10a	1	11
MP	2WAH	22.5kg/10a	1	9
MP	2WAH	22.5kg/10a	1	12
MP	2WAH	22.5kg/10a	1	12
MP	2WAH	22.5kg/10a	1	12
MP	2WAH	22.5kg/10a	1	12
MP	2WAH	22.5kg/10a	1	9
MP	2WAH	22.5kg/10a	1	12
MP	2WAH	22.5kg/10a	1	11
MP	2WAH	22.5kg/10a	1	8
MP	2WAH	22.5kg/10a	1	7
MP	2WAH	22.5kg/10a	1	17
MP	2WAH	22.5kg/10a	1	15
MP	2WAH	22.5kg/10a	1	13
MP	2WAH	22.5kg/10a	1	10
MP	2WAH	22.5kg/10a	1	16
MP	2WAH	22.5kg/10a	1	14
MP	2WAH	22.5kg/10a	1	17
MP	2WAH	22.5kg/10a	1	15
MP	2WAH	22.5kg/10a	1	17
MP	2WAH	22.5kg/10a	1	14
MP	2WAH	22.5kg/10a	1	10
MP	2WAH	22.5kg/10a	1	8
MP	2WAH	22.5kg/10a	1	8
MP	2WAH	22.5kg/10a	1	12
MP	2WAH	22.5kg/10a	1	15
MP	2WAH	22.5kg/10a	1	10
MP	2WAH	22.5kg/10a	1	11
MP	2WAH	22.5kg/10a	1	11
MP	2WAH	22.5kg/10a	1	17
MP	2WAH	22.5kg/10a	1	13
MP	2WAH	22.5kg/10a	1	2
MP	2WAH	22.5kg/10a	1	16
MP	2WAH	22.5kg/10a	1	18
MP	2WAH	22.5kg/10a	1	14
MP	2WAH	22.5kg/10a	1	10
MP	2WAH	22.5kg/10a	1	12
MP	2WAH	22.5kg/10a	1	10
MP	2WAH	22.5kg/10a	1	12
MP	2WAH	22.5kg/10a	1	11
MP	2WAH	22.5kg/10a	1	9
MP	2WAH	22.5kg/10a	1	15
MP	2WAH	22.5kg/10a	1	15
MP	2WAH	22.5kg/10a	1	12
MP	2WAH	22.5kg/10a	2	12
MP	2WAH	22.5kg/10a	2	21
MP	2WAH	22.5kg/10a	2	21
MP	2WAH	22.5kg/10a	2	21
MP	2WAH	22.5kg/10a	2	21
MP	2WAH	22.5kg/10a	2	20
MP	2WAH	22.5kg/10a	2	20
MP	2WAH	22.5kg/10a	2	12
MP	2WAH	22.5kg/10a	2	18
MP	2WAH	22.5kg/10a	2	20
MP	2WAH	22.5kg/10a	2	20
MP	2WAH	22.5kg/10a	2	14
MP	2WAH	22.5kg/10a	2	12
MP	2WAH	22.5kg/10a	2	22
MP	2WAH	22.5kg/10a	2	6
MP	2WAH	22.5kg/10a	2	20
MP	2WAH	22.5kg/10a	2	13
MP	2WAH	22.5kg/10a	2	17
MP	2WAH	22.5kg/10a	2	17
MP	2WAH	22.5kg/10a	2	18
MP	2WAH	22.5kg/10a	2	13
MP	2WAH	22.5kg/10a	2	20
MP	2WAH	22.5kg/10a	2	8
MP	2WAH	22.5kg/10a	2	20
MP	2WAH	22.5kg/10a	2	10
MP	2WAH	22.5kg/10a	2	22
MP	2WAH	22.5kg/10a	2	15
MP	2WAH	22.5kg/10a	2	15
MP	2WAH	22.5kg/10a	2	16
MP	2WAH	22.5kg/10a	2	22
MP	2WAH	22.5kg/10a	2	17
MP	2WAH	22.5kg/10a	2	21
MP	2WAH	22.5kg/10a	2	17
MP	2WAH	22.5kg/10a	2	14
MP	2WAH	22.5kg/10a	2	14
MP	2WAH	22.5kg/10a	2	10
MP	2WAH	22.5kg/10a	2	16
MP	2WAH	22.5kg/10a	2	19
MP	2WAH	22.5kg/10a	2	21
MP	2WAH	22.5kg/10a	2	11
MP	2WAH	22.5kg/10a	2	22
MP	2WAH	22.5kg/10a	2	23
MP	2WAH	22.5kg/10a	2	19
MP	2WAH	22.5kg/10a	2	17
MP	2WAH	22.5kg/10a	2	11
MP	2WAH	22.5kg/10a	2	11
MP	2WAH	22.5kg/10a	2	23
MP	2WAH	22.5kg/10a	2	17
MP	2WAH	22.5kg/10a	2	12
MP	2WAH	22.5kg/10a	2	17
MP	2WAH	22.5kg/10a	2	5
MP	2WAH	22.5kg/10a	2	14
MP	2WAH	22.5kg/10a	2	7
MP	2WAH	22.5kg/10a	2	8
MP	2WAH	22.5kg/10a	2	19
MP	2WAH	22.5kg/10a	2	15
MP	2WAH	22.5kg/10a	2	22
MP	2WAH	22.5kg/10a	2	22
MP	2WAH	22.5kg/10a	2	11
MP	2WAH	22.5kg/10a	2	20
MP	2WAH	22.5kg/10a	2	19
MP	2WAH	22.5kg/10a	2	18
MP	2WAH	22.5kg/10a	2	12
MP	2WAH	22.5kg/10a	2	7
MP	2WAH	22.5kg/10a	2	14
MP	2WAH	22.5kg/10a	3	19
MP	2WAH	22.5kg/10a	3	17
MP	2WAH	22.5kg/10a	3	24
MP	2WAH	22.5kg/10a	3	22
MP	2WAH	22.5kg/10a	3	24
MP	2WAH	22.5kg/10a	3	20
MP	2WAH	22.5kg/10a	3	20
MP	2WAH	22.5kg/10a	3	23
MP	2WAH	22.5kg/10a	3	17
MP	2WAH	22.5kg/10a	3	19
MP	2WAH	22.5kg/10a	3	19
MP	2WAH	22.5kg/10a	3	20
MP	2WAH	22.5kg/10a	3	17
MP	2WAH	22.5kg/10a	3	11
MP	2WAH	22.5kg/10a	3	13
MP	2WAH	22.5kg/10a	3	15
MP	2WAH	22.5kg/10a	3	11
MP	2WAH	22.5kg/10a	3	22
MP	2WAH	22.5kg/10a	3	20
MP	2WAH	22.5kg/10a	3	23
MP	2WAH	22.5kg/10a	3	21
MP	2WAH	22.5kg/10a	3	22
MP	2WAH	22.5kg/10a	3	15
MP	2WAH	22.5kg/10a	3	13
MP	2WAH	22.5kg/10a	3	17
MP	2WAH	22.5kg/10a	3	19
MP	2WAH	22.5kg/10a	3	18
MP	2WAH	22.5kg/10a	3	8
MP	2WAH	22.5kg/10a	3	16
MP	2WAH	22.5kg/10a	3	14
MP	2WAH	22.5kg/10a	3	13
MP	2WAH	22.5kg/10a	3	15
MP	2WAH	22.5kg/10a	3	23
MP	2WAH	22.5kg/10a	3	22
MP	2WAH	22.5kg/10a	3	16
MP	2WAH	22.5kg/10a	3	11
MP	2WAH	22.5kg/10a	3	17
MP	2WAH	22.5kg/10a	3	12
MP	2WAH	22.5kg/10a	3	12
MP	2WAH	22.5kg/10a	3	20
MP	2WAH	22.5kg/10a	3	12
MP	2WAH	22.5kg/10a	3	3
MP	2WAH	22.5kg/10a	3	12
MP	2WAH	22.5kg/10a	3	23
MP	2WAH	22.5kg/10a	3	17
MP	2WAH	22.5kg/10a	3	17
MP	2WAH	22.5kg/10a	3	18
MP	2WAH	22.5kg/10a	3	21
MP	2WAH	22.5kg/10a	3	11
MP	2WAH	22.5kg/10a	3	14
MP	2WAH	22.5kg/10a	3	22
MP	2WAH	22.5kg/10a	3	11
MP	2WAH	22.5kg/10a	3	18
MP	2WAH	22.5kg/10a	3	13
MP	2WAH	22.5kg/10a	3	18
MP	2WAH	22.5kg/10a	3	23
MP	2WAH	22.5kg/10a	3	21
MP	2WAH	22.5kg/10a	3	2
MP	2WAH	22.5kg/10a	3	22
MP	2WAH	22.5kg/10a	3	22
MP	2WAH	22.5kg/10a	3	17
MP	2WAH	22.5kg/10a	3	13
MP	2WAH	22.5kg/10a	3	13
MP	2WAH	22.5kg/10a	4	16
MP	2WAH	22.5kg/10a	4	17
MP	2WAH	22.5kg/10a	4	13
MP	2WAH	22.5kg/10a	4	13
MP	2WAH	22.5kg/10a	4	9
MP	2WAH	22.5kg/10a	4	10
MP	2WAH	22.5kg/10a	4	10
MP	2WAH	22.5kg/10a	4	11
MP	2WAH	22.5kg/10a	4	16
MP	2WAH	22.5kg/10a	4	17
MP	2WAH	22.5kg/10a	4	16
MP	2WAH	22.5kg/10a	4	13
MP	2WAH	22.5kg/10a	4	17
MP	2WAH	22.5kg/10a	4	11
MP	2WAH	22.5kg/10a	4	11
MP	2WAH	22.5kg/10a	4	16
MP	2WAH	22.5kg/10a	4	16
MP	2WAH	22.5kg/10a	4	16
MP	2WAH	22.5kg/10a	4	17
MP	2WAH	22.5kg/10a	4	15
MP	2WAH	22.5kg/10a	4	15
MP	2WAH	22.5kg/10a	4	12
MP	2WAH	22.5kg/10a	4	12
MP	2WAH	22.5kg/10a	4	13
MP	2WAH	22.5kg/10a	4	12
MP	2WAH	22.5kg/10a	4	16
MP	2WAH	22.5kg/10a	4	15
MP	2WAH	22.5kg/10a	4	14
MP	2WAH	22.5kg/10a	4	17
MP	2WAH	22.5kg/10a	4	14
MP	2WAH	22.5kg/10a	4	11
MP	2WAH	22.5kg/10a	4	14
MP	2WAH	22.5kg/10a	4	16
MP	2WAH	22.5kg/10a	4	14
MP	2WAH	22.5kg/10a	4	12
MP	2WAH	22.5kg/10a	4	12
MP	2WAH	22.5kg/10a	4	13
MP	2WAH	22.5kg/10a	4	15
MP	2WAH	22.5kg/10a	4	13
MP	2WAH	22.5kg/10a	4	15
MP	2WAH	22.5kg/10a	4	14
MP	2WAH	22.5kg/10a	4	15
MP	2WAH	22.5kg/10a	4	11
MP	2WAH	22.5kg/10a	4	12
MP	2WAH	22.5kg/10a	4	13
MP	2WAH	22.5kg/10a	4	16
MP	2WAH	22.5kg/10a	4	11
MP	2WAH	22.5kg/10a	4	16
MP	2WAH	22.5kg/10a	4	12
MP	2WAH	22.5kg/10a	4	14
MP	2WAH	22.5kg/10a	4	17
MP	2WAH	22.5kg/10a	4	16
MP	2WAH	22.5kg/10a	4	18
MP	2WAH	22.5kg/10a	4	14
MP	2WAH	22.5kg/10a	4	14
MP	2WAH	22.5kg/10a	4	14
MP	2WAH	22.5kg/10a	5	11
MP	2WAH	22.5kg/10a	5	11
MP	2WAH	22.5kg/10a	5	12
MP	2WAH	22.5kg/10a	5	12
MP	2WAH	22.5kg/10a	5	9
MP	2WAH	22.5kg/10a	5	11
MP	2WAH	22.5kg/10a	5	15
MP	2WAH	22.5kg/10a	5	15
MP	2WAH	22.5kg/10a	5	17
MP	2WAH	22.5kg/10a	5	15
MP	2WAH	22.5kg/10a	5	13
MP	2WAH	22.5kg/10a	5	7
MP	2WAH	22.5kg/10a	5	8
MP	2WAH	22.5kg/10a	5	5
MP	2WAH	22.5kg/10a	5	12
MP	2WAH	22.5kg/10a	5	10
MP	2WAH	22.5kg/10a	5	11
MP	2WAH	22.5kg/10a	5	12
MP	2WAH	22.5kg/10a	5	10
MP	2WAH	22.5kg/10a	5	12
MP	2WAH	22.5kg/10a	5	14
MP	2WAH	22.5kg/10a	5	10
MP	2WAH	22.5kg/10a	5	14
MP	2WAH	22.5kg/10a	5	15
MP	2WAH	22.5kg/10a	5	15
MP	2WAH	22.5kg/10a	5	14
MP	2WAH	22.5kg/10a	5	16
MP	2WAH	22.5kg/10a	5	16
MP	2WAH	22.5kg/10a	5	14
MP	2WAH	22.5kg/10a	5	12
MP	2WAH	22.5kg/10a	5	11
MP	2WAH	22.5kg/10a	5	14
MP	2WAH	22.5kg/10a	5	13
MP	2WAH	22.5kg/10a	5	12
MP	2WAH	22.5kg/10a	5	15
MP	2WAH	22.5kg/10a	5	11
MP	2WAH	22.5kg/10a	5	15
MP	2WAH	22.5kg/10a	5	9
MP	2WAH	22.5kg/10a	5	9
MP	2WAH	22.5kg/10a	5	10
MP	2WAH	22.5kg/10a	5	9
MP	2WAH	22.5kg/10a	5	9
MP	2WAH	22.5kg/10a	5	14
MP	2WAH	22.5kg/10a	5	14
MP	2WAH	22.5kg/10a	5	14
MP	2WAH	22.5kg/10a	5	7
MP	2WAH	22.5kg/10a	5	9
MP	2WAH	22.5kg/10a	5	13
MP	2WAH	22.5kg/10a	5	12
MP	2WAH	22.5kg/10a	5	14
MP	2WAH	22.5kg/10a	5	7
MP	2WAH	22.5kg/10a	5	13
MP	2WAH	22.5kg/10a	5	8
MP	2WAH	22.5kg/10a	5	9
MP	2WAH	22.5kg/10a	5	14
MP	2WAH	22.5kg/10a	5	11
MP	2WAH	22.5kg/10a	5	15
MP	2WAH	22.5kg/10a	5	15
MP	2WAH	22.5kg/10a	5	12
MP	2WAH	22.5kg/10a	5	11
MP	2WAH	22.5kg/10a	5	6
MP	3WAH	22.5kg/10a	1	13
MP	3WAH	22.5kg/10a	1	32
MP	3WAH	22.5kg/10a	1	39
MP	3WAH	22.5kg/10a	1	31
MP	3WAH	22.5kg/10a	1	40
MP	3WAH	22.5kg/10a	1	36
MP	3WAH	22.5kg/10a	1	37
MP	3WAH	22.5kg/10a	1	35
MP	3WAH	22.5kg/10a	1	41
MP	3WAH	22.5kg/10a	1	22
MP	3WAH	22.5kg/10a	1	38
MP	3WAH	22.5kg/10a	1	26
MP	3WAH	22.5kg/10a	1	35
MP	3WAH	22.5kg/10a	1	38
MP	3WAH	22.5kg/10a	1	38
MP	3WAH	22.5kg/10a	1	41
MP	3WAH	22.5kg/10a	1	39
MP	3WAH	22.5kg/10a	1	39
MP	3WAH	22.5kg/10a	1	33
MP	3WAH	22.5kg/10a	1	34
MP	3WAH	22.5kg/10a	1	43
MP	3WAH	22.5kg/10a	1	42
MP	3WAH	22.5kg/10a	1	32
MP	3WAH	22.5kg/10a	1	32
MP	3WAH	22.5kg/10a	1	35
MP	3WAH	22.5kg/10a	1	42
MP	3WAH	22.5kg/10a	1	30
MP	3WAH	22.5kg/10a	1	27
MP	3WAH	22.5kg/10a	1	14
MP	3WAH	22.5kg/10a	1	44
MP	3WAH	22.5kg/10a	1	20
MP	3WAH	22.5kg/10a	1	42
MP	3WAH	22.5kg/10a	1	42
MP	3WAH	22.5kg/10a	1	33
MP	3WAH	22.5kg/10a	1	37
MP	3WAH	22.5kg/10a	1	25
MP	3WAH	22.5kg/10a	1	22
MP	3WAH	22.5kg/10a	1	38
MP	3WAH	22.5kg/10a	1	38
MP	3WAH	22.5kg/10a	1	40
MP	3WAH	22.5kg/10a	1	34
MP	3WAH	22.5kg/10a	1	37
MP	3WAH	22.5kg/10a	1	44
MP	3WAH	22.5kg/10a	1	42
MP	3WAH	22.5kg/10a	1	42
MP	3WAH	22.5kg/10a	1	28
MP	3WAH	22.5kg/10a	1	37
MP	3WAH	22.5kg/10a	1	23
MP	3WAH	22.5kg/10a	1	27
MP	3WAH	22.5kg/10a	1	32
MP	3WAH	22.5kg/10a	1	40
MP	3WAH	22.5kg/10a	1	39
MP	3WAH	22.5kg/10a	1	37
MP	3WAH	22.5kg/10a	1	42
MP	3WAH	22.5kg/10a	1	39
MP	3WAH	22.5kg/10a	1	37
MP	3WAH	22.5kg/10a	1	22
MP	3WAH	22.5kg/10a	1	40
MP	3WAH	22.5kg/10a	1	44
MP	3WAH	22.5kg/10a	1	32
MP	3WAH	22.5kg/10a	1	22
MP	3WAH	22.5kg/10a	2	31
MP	3WAH	22.5kg/10a	2	34
MP	3WAH	22.5kg/10a	2	29
MP	3WAH	22.5kg/10a	2	34
MP	3WAH	22.5kg/10a	2	31
MP	3WAH	22.5kg/10a	2	33
MP	3WAH	22.5kg/10a	2	30
MP	3WAH	22.5kg/10a	2	35
MP	3WAH	22.5kg/10a	2	32
MP	3WAH	22.5kg/10a	2	25
MP	3WAH	22.5kg/10a	2	30
MP	3WAH	22.5kg/10a	2	26
MP	3WAH	22.5kg/10a	2	31
MP	3WAH	22.5kg/10a	2	33
MP	3WAH	22.5kg/10a	2	18
MP	3WAH	22.5kg/10a	2	34
MP	3WAH	22.5kg/10a	2	33
MP	3WAH	22.5kg/10a	2	39
MP	3WAH	22.5kg/10a	2	28
MP	3WAH	22.5kg/10a	2	26
MP	3WAH	22.5kg/10a	2	22
MP	3WAH	22.5kg/10a	2	34
MP	3WAH	22.5kg/10a	2	33
MP	3WAH	22.5kg/10a	2	28
MP	3WAH	22.5kg/10a	2	36
MP	3WAH	22.5kg/10a	2	35
MP	3WAH	22.5kg/10a	2	31
MP	3WAH	22.5kg/10a	2	26
MP	3WAH	22.5kg/10a	2	33
MP	3WAH	22.5kg/10a	2	30
MP	3WAH	22.5kg/10a	2	29
MP	3WAH	22.5kg/10a	2	32
MP	3WAH	22.5kg/10a	2	26
MP	3WAH	22.5kg/10a	2	22
MP	3WAH	22.5kg/10a	2	17
MP	3WAH	22.5kg/10a	2	30
MP	3WAH	22.5kg/10a	2	29
MP	3WAH	22.5kg/10a	2	34
MP	3WAH	22.5kg/10a	2	34
MP	3WAH	22.5kg/10a	2	24
MP	3WAH	22.5kg/10a	2	19
MP	3WAH	22.5kg/10a	2	35
MP	3WAH	22.5kg/10a	2	24
MP	3WAH	22.5kg/10a	2	29
MP	3WAH	22.5kg/10a	2	27
MP	3WAH	22.5kg/10a	2	24
MP	3WAH	22.5kg/10a	2	35
MP	3WAH	22.5kg/10a	2	35
MP	3WAH	22.5kg/10a	2	30
MP	3WAH	22.5kg/10a	2	30
MP	3WAH	22.5kg/10a	2	20
MP	3WAH	22.5kg/10a	2	32
MP	3WAH	22.5kg/10a	2	28
MP	3WAH	22.5kg/10a	2	34
MP	3WAH	22.5kg/10a	2	29
MP	3WAH	22.5kg/10a	2	31
MP	3WAH	22.5kg/10a	2	17
MP	3WAH	22.5kg/10a	2	37
MP	3WAH	22.5kg/10a	2	32
MP	3WAH	22.5kg/10a	2	21
MP	3WAH	22.5kg/10a	2	23
MP	3WAH	22.5kg/10a	2	35
MP	3WAH	22.5kg/10a	2	23
MP	3WAH	22.5kg/10a	2	31
MP	3WAH	22.5kg/10a	2	35
MP	3WAH	22.5kg/10a	3	27
MP	3WAH	22.5kg/10a	3	33
MP	3WAH	22.5kg/10a	3	26
MP	3WAH	22.5kg/10a	3	26
MP	3WAH	22.5kg/10a	3	24
MP	3WAH	22.5kg/10a	3	30
MP	3WAH	22.5kg/10a	3	27
MP	3WAH	22.5kg/10a	3	32
MP	3WAH	22.5kg/10a	3	27
MP	3WAH	22.5kg/10a	3	31
MP	3WAH	22.5kg/10a	3	28
MP	3WAH	22.5kg/10a	3	31
MP	3WAH	22.5kg/10a	3	31
MP	3WAH	22.5kg/10a	3	32
MP	3WAH	22.5kg/10a	3	25
MP	3WAH	22.5kg/10a	3	32
MP	3WAH	22.5kg/10a	3	22
MP	3WAH	22.5kg/10a	3	24
MP	3WAH	22.5kg/10a	3	19
MP	3WAH	22.5kg/10a	3	30
MP	3WAH	22.5kg/10a	3	26
MP	3WAH	22.5kg/10a	3	27
MP	3WAH	22.5kg/10a	3	27
MP	3WAH	22.5kg/10a	3	25
MP	3WAH	22.5kg/10a	3	29
MP	3WAH	22.5kg/10a	3	22
MP	3WAH	22.5kg/10a	3	20
MP	3WAH	22.5kg/10a	3	29
MP	3WAH	22.5kg/10a	3	27
MP	3WAH	22.5kg/10a	3	16
MP	3WAH	22.5kg/10a	3	11
MP	3WAH	22.5kg/10a	3	25
MP	3WAH	22.5kg/10a	3	14
MP	3WAH	22.5kg/10a	3	30
MP	3WAH	22.5kg/10a	3	25
MP	3WAH	22.5kg/10a	3	9
MP	3WAH	22.5kg/10a	3	29
MP	3WAH	22.5kg/10a	3	31
MP	3WAH	22.5kg/10a	3	28
MP	3WAH	22.5kg/10a	3	31
MP	3WAH	22.5kg/10a	3	28
MP	3WAH	22.5kg/10a	3	18
MP	3WAH	22.5kg/10a	3	3
MP	3WAH	22.5kg/10a	3	28
MP	3WAH	22.5kg/10a	3	28
MP	3WAH	22.5kg/10a	3	21
MP	3WAH	22.5kg/10a	3	25
MP	3WAH	22.5kg/10a	3	26
MP	3WAH	22.5kg/10a	3	26
MP	3WAH	22.5kg/10a	3	12
MP	3WAH	22.5kg/10a	3	27
MP	3WAH	22.5kg/10a	3	14
MP	3WAH	22.5kg/10a	3	20
MP	3WAH	22.5kg/10a	3	21
MP	3WAH	22.5kg/10a	3	20
MP	3WAH	22.5kg/10a	3	14
MP	3WAH	22.5kg/10a	3	29
MP	3WAH	22.5kg/10a	3	20
MP	3WAH	22.5kg/10a	3	25
MP	3WAH	22.5kg/10a	3	23
MP	3WAH	22.5kg/10a	3	29
MP	3WAH	22.5kg/10a	3	17
MP	3WAH	22.5kg/10a	3	28
MP	3WAH	22.5kg/10a	3	18
MP	3WAH	22.5kg/10a	3	14
MP	3WAH	22.5kg/10a	3	22
MP	3WAH	22.5kg/10a	3	24
MP	3WAH	22.5kg/10a	3	25
MP	3WAH	22.5kg/10a	3	27
MP	3WAH	22.5kg/10a	3	19
MP	3WAH	22.5kg/10a	4	17
MP	3WAH	22.5kg/10a	4	25
MP	3WAH	22.5kg/10a	4	30
MP	3WAH	22.5kg/10a	4	33
MP	3WAH	22.5kg/10a	4	36
MP	3WAH	22.5kg/10a	4	37
MP	3WAH	22.5kg/10a	4	33
MP	3WAH	22.5kg/10a	4	36
MP	3WAH	22.5kg/10a	4	7
MP	3WAH	22.5kg/10a	4	26
MP	3WAH	22.5kg/10a	4	26
MP	3WAH	22.5kg/10a	4	35
MP	3WAH	22.5kg/10a	4	30
MP	3WAH	22.5kg/10a	4	31
MP	3WAH	22.5kg/10a	4	35
MP	3WAH	22.5kg/10a	4	29
MP	3WAH	22.5kg/10a	4	31
MP	3WAH	22.5kg/10a	4	21
MP	3WAH	22.5kg/10a	4	27
MP	3WAH	22.5kg/10a	4	33
MP	3WAH	22.5kg/10a	4	22
MP	3WAH	22.5kg/10a	4	34
MP	3WAH	22.5kg/10a	4	35
MP	3WAH	22.5kg/10a	4	27
MP	3WAH	22.5kg/10a	4	33
MP	3WAH	22.5kg/10a	4	33
MP	3WAH	22.5kg/10a	4	25
MP	3WAH	22.5kg/10a	4	24
MP	3WAH	22.5kg/10a	4	30
MP	3WAH	22.5kg/10a	4	17
MP	3WAH	22.5kg/10a	4	17
MP	3WAH	22.5kg/10a	4	25
MP	3WAH	22.5kg/10a	4	24
MP	3WAH	22.5kg/10a	4	26
MP	3WAH	22.5kg/10a	4	28
MP	3WAH	22.5kg/10a	4	29
MP	3WAH	22.5kg/10a	4	20
MP	3WAH	22.5kg/10a	4	32
MP	3WAH	22.5kg/10a	4	22
MP	3WAH	22.5kg/10a	4	34
MP	3WAH	22.5kg/10a	4	27
MP	3WAH	22.5kg/10a	4	23
MP	3WAH	22.5kg/10a	4	29
MP	3WAH	22.5kg/10a	4	31
MP	3WAH	22.5kg/10a	4	29
MP	3WAH	22.5kg/10a	4	30
MP	3WAH	22.5kg/10a	4	34
MP	3WAH	22.5kg/10a	4	31
MP	3WAH	22.5kg/10a	4	12
MP	3WAH	22.5kg/10a	4	21
MP	3WAH	22.5kg/10a	4	21
MP	3WAH	22.5kg/10a	4	17
MP	3WAH	22.5kg/10a	4	30
MP	3WAH	22.5kg/10a	4	29
MP	3WAH	22.5kg/10a	4	30
MP	3WAH	22.5kg/10a	4	21
MP	3WAH	22.5kg/10a	4	25
MP	3WAH	22.5kg/10a	4	15
MP	3WAH	22.5kg/10a	4	18
MP	3WAH	22.5kg/10a	5	31
MP	3WAH	22.5kg/10a	5	20
MP	3WAH	22.5kg/10a	5	24
MP	3WAH	22.5kg/10a	5	30
MP	3WAH	22.5kg/10a	5	27
MP	3WAH	22.5kg/10a	5	25
MP	3WAH	22.5kg/10a	5	26
MP	3WAH	22.5kg/10a	5	31
MP	3WAH	22.5kg/10a	5	23
MP	3WAH	22.5kg/10a	5	23
MP	3WAH	22.5kg/10a	5	22
MP	3WAH	22.5kg/10a	5	19
MP	3WAH	22.5kg/10a	5	22
MP	3WAH	22.5kg/10a	5	11
MP	3WAH	22.5kg/10a	5	14
MP	3WAH	22.5kg/10a	5	21
MP	3WAH	22.5kg/10a	5	22
MP	3WAH	22.5kg/10a	5	26
MP	3WAH	22.5kg/10a	5	18
MP	3WAH	22.5kg/10a	5	25
MP	3WAH	22.5kg/10a	5	22
MP	3WAH	22.5kg/10a	5	12
MP	3WAH	22.5kg/10a	5	17
MP	3WAH	22.5kg/10a	5	25
MP	3WAH	22.5kg/10a	5	28
MP	3WAH	22.5kg/10a	5	29
MP	3WAH	22.5kg/10a	5	29
MP	3WAH	22.5kg/10a	5	27
[truncated: 2,155 more rows]
