# Supplementary material for: Deciphering individual triticale grain weight patterns: A gaussian mixture model approach
Source: PLoS One. 2024 Nov 26;19(11):e0313942. doi: 10.1371/journal.pone.0313942 (PMC11594513; doi:10.1371/journal.pone.0313942)
Supplement: S1 File — (ZIP) [file pone.0313942.s013.zip › SY seed weight.xlsx]

## Sheet: Sheet4
Cultivar	Sampling	Times	rep	Value
SY	2WAH	15.0kg/10a	1	17
SY	2WAH	15.0kg/10a	1	20
SY	2WAH	15.0kg/10a	1	16
SY	2WAH	15.0kg/10a	1	17
SY	2WAH	15.0kg/10a	1	10
SY	2WAH	15.0kg/10a	1	11
SY	2WAH	15.0kg/10a	1	17
SY	2WAH	15.0kg/10a	1	13
SY	2WAH	15.0kg/10a	1	11
SY	2WAH	15.0kg/10a	1	13
SY	2WAH	15.0kg/10a	1	14
SY	2WAH	15.0kg/10a	1	14
SY	2WAH	15.0kg/10a	1	10
SY	2WAH	15.0kg/10a	1	18
SY	2WAH	15.0kg/10a	1	9
SY	2WAH	15.0kg/10a	1	13
SY	2WAH	15.0kg/10a	1	13
SY	2WAH	15.0kg/10a	1	15
SY	2WAH	15.0kg/10a	1	16
SY	2WAH	15.0kg/10a	1	14
SY	2WAH	15.0kg/10a	1	9
SY	2WAH	15.0kg/10a	1	5
SY	2WAH	15.0kg/10a	1	7
SY	2WAH	15.0kg/10a	1	8
SY	2WAH	15.0kg/10a	1	9
SY	2WAH	15.0kg/10a	1	15
SY	2WAH	15.0kg/10a	1	4
SY	2WAH	15.0kg/10a	1	17
SY	2WAH	15.0kg/10a	1	13
SY	2WAH	15.0kg/10a	1	18
SY	2WAH	15.0kg/10a	1	7
SY	2WAH	15.0kg/10a	1	16
SY	2WAH	15.0kg/10a	1	17
SY	2WAH	15.0kg/10a	1	12
SY	2WAH	15.0kg/10a	1	5
SY	2WAH	15.0kg/10a	1	11
SY	2WAH	15.0kg/10a	1	15
SY	2WAH	15.0kg/10a	1	17
SY	2WAH	15.0kg/10a	1	18
SY	2WAH	15.0kg/10a	1	15
SY	2WAH	15.0kg/10a	1	12
SY	2WAH	15.0kg/10a	1	7
SY	2WAH	15.0kg/10a	1	9
SY	2WAH	15.0kg/10a	1	17
SY	2WAH	15.0kg/10a	1	15
SY	2WAH	15.0kg/10a	1	15
SY	2WAH	15.0kg/10a	1	11
SY	2WAH	15.0kg/10a	1	12
SY	2WAH	15.0kg/10a	1	16
SY	2WAH	15.0kg/10a	1	9
SY	2WAH	15.0kg/10a	1	19
SY	2WAH	15.0kg/10a	1	11
SY	2WAH	15.0kg/10a	1	17
SY	2WAH	15.0kg/10a	1	12
SY	2WAH	15.0kg/10a	1	11
SY	2WAH	15.0kg/10a	1	16
SY	2WAH	15.0kg/10a	1	14
SY	2WAH	15.0kg/10a	1	19
SY	2WAH	15.0kg/10a	1	18
SY	2WAH	15.0kg/10a	1	7
SY	2WAH	15.0kg/10a	1	18
SY	2WAH	15.0kg/10a	1	17
SY	2WAH	15.0kg/10a	1	13
SY	2WAH	15.0kg/10a	1	18
SY	2WAH	15.0kg/10a	1	13
SY	2WAH	15.0kg/10a	1	10
SY	2WAH	15.0kg/10a	1	16
SY	2WAH	15.0kg/10a	1	12
SY	2WAH	15.0kg/10a	1	15
SY	2WAH	15.0kg/10a	1	15
SY	2WAH	15.0kg/10a	1	14
SY	2WAH	15.0kg/10a	1	13
SY	2WAH	15.0kg/10a	1	17
SY	2WAH	15.0kg/10a	1	18
SY	2WAH	15.0kg/10a	1	18
SY	2WAH	15.0kg/10a	1	9
SY	2WAH	15.0kg/10a	1	9
SY	2WAH	15.0kg/10a	1	9
SY	2WAH	15.0kg/10a	1	15
SY	2WAH	15.0kg/10a	1	8
SY	2WAH	15.0kg/10a	1	12
SY	2WAH	15.0kg/10a	1	16
SY	2WAH	15.0kg/10a	1	13
SY	2WAH	15.0kg/10a	1	9
SY	2WAH	15.0kg/10a	1	11
SY	2WAH	15.0kg/10a	2	10
SY	2WAH	15.0kg/10a	2	17
SY	2WAH	15.0kg/10a	2	8
SY	2WAH	15.0kg/10a	2	6
SY	2WAH	15.0kg/10a	2	14
SY	2WAH	15.0kg/10a	2	15
SY	2WAH	15.0kg/10a	2	11
SY	2WAH	15.0kg/10a	2	16
SY	2WAH	15.0kg/10a	2	16
SY	2WAH	15.0kg/10a	2	13
SY	2WAH	15.0kg/10a	2	8
SY	2WAH	15.0kg/10a	2	8
SY	2WAH	15.0kg/10a	2	11
SY	2WAH	15.0kg/10a	2	16
SY	2WAH	15.0kg/10a	2	13
SY	2WAH	15.0kg/10a	2	10
SY	2WAH	15.0kg/10a	2	16
SY	2WAH	15.0kg/10a	2	19
SY	2WAH	15.0kg/10a	2	15
SY	2WAH	15.0kg/10a	2	12
SY	2WAH	15.0kg/10a	2	9
SY	2WAH	15.0kg/10a	2	12
SY	2WAH	15.0kg/10a	2	6
SY	2WAH	15.0kg/10a	2	15
SY	2WAH	15.0kg/10a	2	17
SY	2WAH	15.0kg/10a	2	15
SY	2WAH	15.0kg/10a	2	12
SY	2WAH	15.0kg/10a	2	13
SY	2WAH	15.0kg/10a	2	19
SY	2WAH	15.0kg/10a	2	12
SY	2WAH	15.0kg/10a	2	8
SY	2WAH	15.0kg/10a	2	17
SY	2WAH	15.0kg/10a	2	11
SY	2WAH	15.0kg/10a	2	9
SY	2WAH	15.0kg/10a	2	8
SY	2WAH	15.0kg/10a	2	10
SY	2WAH	15.0kg/10a	2	7
SY	2WAH	15.0kg/10a	2	10
SY	2WAH	15.0kg/10a	2	14
SY	2WAH	15.0kg/10a	2	7
SY	2WAH	15.0kg/10a	2	13
SY	2WAH	15.0kg/10a	2	9
SY	2WAH	15.0kg/10a	2	17
SY	2WAH	15.0kg/10a	2	13
SY	2WAH	15.0kg/10a	2	11
SY	2WAH	15.0kg/10a	2	9
SY	2WAH	15.0kg/10a	2	8
SY	2WAH	15.0kg/10a	2	16
SY	2WAH	15.0kg/10a	2	19
SY	2WAH	15.0kg/10a	2	11
SY	2WAH	15.0kg/10a	2	11
SY	2WAH	15.0kg/10a	2	8
SY	2WAH	15.0kg/10a	2	17
SY	2WAH	15.0kg/10a	2	13
SY	2WAH	15.0kg/10a	2	8
SY	2WAH	15.0kg/10a	2	10
SY	2WAH	15.0kg/10a	2	17
SY	2WAH	15.0kg/10a	2	12
SY	2WAH	15.0kg/10a	2	4
SY	2WAH	15.0kg/10a	2	11
SY	2WAH	15.0kg/10a	2	2
SY	2WAH	15.0kg/10a	2	12
SY	2WAH	15.0kg/10a	2	15
SY	2WAH	15.0kg/10a	2	14
SY	2WAH	15.0kg/10a	2	17
SY	2WAH	15.0kg/10a	2	13
SY	2WAH	15.0kg/10a	2	9
SY	2WAH	15.0kg/10a	2	14
SY	2WAH	15.0kg/10a	2	13
SY	2WAH	15.0kg/10a	2	15
SY	2WAH	15.0kg/10a	2	17
SY	2WAH	15.0kg/10a	2	11
SY	2WAH	15.0kg/10a	2	14
SY	2WAH	15.0kg/10a	2	17
SY	2WAH	15.0kg/10a	2	12
SY	2WAH	15.0kg/10a	2	19
SY	2WAH	15.0kg/10a	2	9
SY	2WAH	15.0kg/10a	2	11
SY	2WAH	15.0kg/10a	2	7
SY	2WAH	15.0kg/10a	2	9
SY	2WAH	15.0kg/10a	2	12
SY	2WAH	15.0kg/10a	2	8
SY	2WAH	15.0kg/10a	2	7
SY	2WAH	15.0kg/10a	2	14
SY	2WAH	15.0kg/10a	3	8
SY	2WAH	15.0kg/10a	3	9
SY	2WAH	15.0kg/10a	3	5
SY	2WAH	15.0kg/10a	3	7
SY	2WAH	15.0kg/10a	3	13
SY	2WAH	15.0kg/10a	3	13
SY	2WAH	15.0kg/10a	3	11
SY	2WAH	15.0kg/10a	3	11
SY	2WAH	15.0kg/10a	3	9
SY	2WAH	15.0kg/10a	3	11
SY	2WAH	15.0kg/10a	3	17
SY	2WAH	15.0kg/10a	3	10
SY	2WAH	15.0kg/10a	3	11
SY	2WAH	15.0kg/10a	3	14
SY	2WAH	15.0kg/10a	3	18
SY	2WAH	15.0kg/10a	3	11
SY	2WAH	15.0kg/10a	3	7
SY	2WAH	15.0kg/10a	3	15
SY	2WAH	15.0kg/10a	3	14
SY	2WAH	15.0kg/10a	3	14
SY	2WAH	15.0kg/10a	3	10
SY	2WAH	15.0kg/10a	3	9
SY	2WAH	15.0kg/10a	3	16
SY	2WAH	15.0kg/10a	3	16
SY	2WAH	15.0kg/10a	3	17
SY	2WAH	15.0kg/10a	3	11
SY	2WAH	15.0kg/10a	3	6
SY	2WAH	15.0kg/10a	3	8
SY	2WAH	15.0kg/10a	3	14
SY	2WAH	15.0kg/10a	3	11
SY	2WAH	15.0kg/10a	3	8
SY	2WAH	15.0kg/10a	3	17
SY	2WAH	15.0kg/10a	3	12
SY	2WAH	15.0kg/10a	3	13
SY	2WAH	15.0kg/10a	3	14
SY	2WAH	15.0kg/10a	3	15
SY	2WAH	15.0kg/10a	3	8
SY	2WAH	15.0kg/10a	3	16
SY	2WAH	15.0kg/10a	3	14
SY	2WAH	15.0kg/10a	3	9
SY	2WAH	15.0kg/10a	3	15
SY	2WAH	15.0kg/10a	3	15
SY	2WAH	15.0kg/10a	3	11
SY	2WAH	15.0kg/10a	3	6
SY	2WAH	15.0kg/10a	3	11
SY	2WAH	15.0kg/10a	3	6
SY	2WAH	15.0kg/10a	3	12
SY	2WAH	15.0kg/10a	3	10
SY	2WAH	15.0kg/10a	3	16
SY	2WAH	15.0kg/10a	3	15
SY	2WAH	15.0kg/10a	3	15
SY	2WAH	15.0kg/10a	3	6
SY	2WAH	15.0kg/10a	3	11
SY	2WAH	15.0kg/10a	3	12
SY	2WAH	15.0kg/10a	3	13
SY	2WAH	15.0kg/10a	3	7
SY	2WAH	15.0kg/10a	3	15
SY	2WAH	15.0kg/10a	3	14
SY	2WAH	15.0kg/10a	3	14
SY	2WAH	15.0kg/10a	3	15
SY	2WAH	15.0kg/10a	3	14
SY	2WAH	15.0kg/10a	3	16
SY	2WAH	15.0kg/10a	3	12
SY	2WAH	15.0kg/10a	3	13
SY	2WAH	15.0kg/10a	3	15
SY	2WAH	15.0kg/10a	3	16
SY	2WAH	15.0kg/10a	3	11
SY	2WAH	15.0kg/10a	3	11
SY	2WAH	15.0kg/10a	3	10
SY	2WAH	15.0kg/10a	3	12
SY	2WAH	15.0kg/10a	3	16
SY	2WAH	15.0kg/10a	3	13
SY	2WAH	15.0kg/10a	3	3
SY	2WAH	15.0kg/10a	3	8
SY	2WAH	15.0kg/10a	3	10
SY	2WAH	15.0kg/10a	3	16
SY	2WAH	15.0kg/10a	3	15
SY	2WAH	15.0kg/10a	3	6
SY	2WAH	15.0kg/10a	3	13
SY	2WAH	15.0kg/10a	3	11
SY	2WAH	15.0kg/10a	3	7
SY	2WAH	15.0kg/10a	3	8
SY	2WAH	15.0kg/10a	3	6
SY	2WAH	15.0kg/10a	3	5
SY	2WAH	15.0kg/10a	3	2
SY	2WAH	15.0kg/10a	4	9
SY	2WAH	15.0kg/10a	4	15
SY	2WAH	15.0kg/10a	4	15
SY	2WAH	15.0kg/10a	4	14
SY	2WAH	15.0kg/10a	4	8
SY	2WAH	15.0kg/10a	4	4
SY	2WAH	15.0kg/10a	4	12
SY	2WAH	15.0kg/10a	4	11
SY	2WAH	15.0kg/10a	4	10
SY	2WAH	15.0kg/10a	4	16
SY	2WAH	15.0kg/10a	4	9
SY	2WAH	15.0kg/10a	4	8
SY	2WAH	15.0kg/10a	4	13
SY	2WAH	15.0kg/10a	4	11
SY	2WAH	15.0kg/10a	4	13
SY	2WAH	15.0kg/10a	4	10
SY	2WAH	15.0kg/10a	4	13
SY	2WAH	15.0kg/10a	4	13
SY	2WAH	15.0kg/10a	4	9
SY	2WAH	15.0kg/10a	4	14
SY	2WAH	15.0kg/10a	4	13
SY	2WAH	15.0kg/10a	4	14
SY	2WAH	15.0kg/10a	4	6
SY	2WAH	15.0kg/10a	4	11
SY	2WAH	15.0kg/10a	4	12
SY	2WAH	15.0kg/10a	4	9
SY	2WAH	15.0kg/10a	4	13
SY	2WAH	15.0kg/10a	4	14
SY	2WAH	15.0kg/10a	4	12
SY	2WAH	15.0kg/10a	4	12
SY	2WAH	15.0kg/10a	4	13
SY	2WAH	15.0kg/10a	4	13
SY	2WAH	15.0kg/10a	4	10
SY	2WAH	15.0kg/10a	4	14
SY	2WAH	15.0kg/10a	4	7
SY	2WAH	15.0kg/10a	4	8
SY	2WAH	15.0kg/10a	4	15
SY	2WAH	15.0kg/10a	4	7
SY	2WAH	15.0kg/10a	4	13
SY	2WAH	15.0kg/10a	4	9
SY	2WAH	15.0kg/10a	4	10
SY	2WAH	15.0kg/10a	4	14
SY	2WAH	15.0kg/10a	4	16
SY	2WAH	15.0kg/10a	4	12
SY	2WAH	15.0kg/10a	4	6
SY	2WAH	15.0kg/10a	4	11
SY	2WAH	15.0kg/10a	4	11
SY	2WAH	15.0kg/10a	4	12
SY	2WAH	15.0kg/10a	4	8
SY	2WAH	15.0kg/10a	4	12
SY	2WAH	15.0kg/10a	4	9
SY	2WAH	15.0kg/10a	4	8
SY	2WAH	15.0kg/10a	4	12
SY	2WAH	15.0kg/10a	4	10
SY	2WAH	15.0kg/10a	4	12
SY	2WAH	15.0kg/10a	4	14
SY	2WAH	15.0kg/10a	4	14
SY	2WAH	15.0kg/10a	4	8
SY	2WAH	15.0kg/10a	4	10
SY	2WAH	15.0kg/10a	4	14
SY	2WAH	15.0kg/10a	4	15
SY	2WAH	15.0kg/10a	4	15
SY	2WAH	15.0kg/10a	4	9
SY	2WAH	15.0kg/10a	4	15
SY	2WAH	15.0kg/10a	4	12
SY	2WAH	15.0kg/10a	4	11
SY	2WAH	15.0kg/10a	4	9
SY	2WAH	15.0kg/10a	4	12
SY	2WAH	15.0kg/10a	4	16
SY	2WAH	15.0kg/10a	4	14
SY	2WAH	15.0kg/10a	4	11
SY	2WAH	15.0kg/10a	4	11
SY	2WAH	15.0kg/10a	4	15
SY	2WAH	15.0kg/10a	4	15
SY	2WAH	15.0kg/10a	4	13
SY	2WAH	15.0kg/10a	4	9
SY	2WAH	15.0kg/10a	4	15
SY	2WAH	15.0kg/10a	4	9
SY	2WAH	15.0kg/10a	4	11
SY	2WAH	15.0kg/10a	5	8
SY	2WAH	15.0kg/10a	5	12
SY	2WAH	15.0kg/10a	5	11
SY	2WAH	15.0kg/10a	5	12
SY	2WAH	15.0kg/10a	5	11
SY	2WAH	15.0kg/10a	5	9
SY	2WAH	15.0kg/10a	5	12
SY	2WAH	15.0kg/10a	5	16
SY	2WAH	15.0kg/10a	5	12
SY	2WAH	15.0kg/10a	5	17
SY	2WAH	15.0kg/10a	5	6
SY	2WAH	15.0kg/10a	5	12
SY	2WAH	15.0kg/10a	5	12
SY	2WAH	15.0kg/10a	5	9
SY	2WAH	15.0kg/10a	5	11
SY	2WAH	15.0kg/10a	5	6
SY	2WAH	15.0kg/10a	5	10
SY	2WAH	15.0kg/10a	5	15
SY	2WAH	15.0kg/10a	5	17
SY	2WAH	15.0kg/10a	5	7
SY	2WAH	15.0kg/10a	5	9
SY	2WAH	15.0kg/10a	5	11
SY	2WAH	15.0kg/10a	5	14
SY	2WAH	15.0kg/10a	5	14
SY	2WAH	15.0kg/10a	5	16
SY	2WAH	15.0kg/10a	5	15
SY	2WAH	15.0kg/10a	5	13
SY	2WAH	15.0kg/10a	5	12
SY	2WAH	15.0kg/10a	5	12
SY	2WAH	15.0kg/10a	5	10
SY	2WAH	15.0kg/10a	5	12
SY	2WAH	15.0kg/10a	5	10
SY	2WAH	15.0kg/10a	5	7
SY	2WAH	15.0kg/10a	5	13
SY	2WAH	15.0kg/10a	5	15
SY	2WAH	15.0kg/10a	5	14
SY	2WAH	15.0kg/10a	5	11
SY	2WAH	15.0kg/10a	5	14
SY	2WAH	15.0kg/10a	5	11
SY	2WAH	15.0kg/10a	5	5
SY	2WAH	15.0kg/10a	5	12
SY	2WAH	15.0kg/10a	5	11
SY	2WAH	15.0kg/10a	5	15
SY	2WAH	15.0kg/10a	5	12
SY	2WAH	15.0kg/10a	5	15
SY	2WAH	15.0kg/10a	5	17
SY	2WAH	15.0kg/10a	5	12
SY	2WAH	15.0kg/10a	5	15
SY	2WAH	15.0kg/10a	5	7
SY	2WAH	15.0kg/10a	5	12
SY	2WAH	15.0kg/10a	5	16
SY	2WAH	15.0kg/10a	5	16
SY	2WAH	15.0kg/10a	5	17
SY	2WAH	15.0kg/10a	5	10
SY	2WAH	15.0kg/10a	5	13
SY	2WAH	15.0kg/10a	5	13
SY	2WAH	15.0kg/10a	5	12
SY	2WAH	15.0kg/10a	5	17
SY	2WAH	15.0kg/10a	5	7
SY	2WAH	15.0kg/10a	5	8
SY	2WAH	15.0kg/10a	5	17
SY	2WAH	15.0kg/10a	5	19
SY	2WAH	15.0kg/10a	5	19
SY	2WAH	15.0kg/10a	5	5
SY	2WAH	15.0kg/10a	5	13
SY	2WAH	15.0kg/10a	5	12
SY	2WAH	15.0kg/10a	5	14
SY	2WAH	15.0kg/10a	5	16
SY	2WAH	15.0kg/10a	5	5
SY	2WAH	15.0kg/10a	5	11
SY	2WAH	15.0kg/10a	5	13
SY	3WAH	15.0kg/10a	1	32
SY	3WAH	15.0kg/10a	1	26
SY	3WAH	15.0kg/10a	1	30
SY	3WAH	15.0kg/10a	1	26
SY	3WAH	15.0kg/10a	1	29
SY	3WAH	15.0kg/10a	1	27
SY	3WAH	15.0kg/10a	1	36
SY	3WAH	15.0kg/10a	1	29
SY	3WAH	15.0kg/10a	1	32
SY	3WAH	15.0kg/10a	1	29
SY	3WAH	15.0kg/10a	1	28
SY	3WAH	15.0kg/10a	1	21
SY	3WAH	15.0kg/10a	1	27
SY	3WAH	15.0kg/10a	1	28
SY	3WAH	15.0kg/10a	1	29
SY	3WAH	15.0kg/10a	1	33
SY	3WAH	15.0kg/10a	1	29
SY	3WAH	15.0kg/10a	1	28
SY	3WAH	15.0kg/10a	1	33
SY	3WAH	15.0kg/10a	1	31
SY	3WAH	15.0kg/10a	1	27
SY	3WAH	15.0kg/10a	1	30
SY	3WAH	15.0kg/10a	1	31
SY	3WAH	15.0kg/10a	1	19
SY	3WAH	15.0kg/10a	1	27
SY	3WAH	15.0kg/10a	1	28
SY	3WAH	15.0kg/10a	1	33
SY	3WAH	15.0kg/10a	1	35
SY	3WAH	15.0kg/10a	1	32
SY	3WAH	15.0kg/10a	1	17
SY	3WAH	15.0kg/10a	1	32
SY	3WAH	15.0kg/10a	1	32
SY	3WAH	15.0kg/10a	1	30
SY	3WAH	15.0kg/10a	1	33
SY	3WAH	15.0kg/10a	1	24
SY	3WAH	15.0kg/10a	1	18
SY	3WAH	15.0kg/10a	1	29
SY	3WAH	15.0kg/10a	1	30
SY	3WAH	15.0kg/10a	1	30
SY	3WAH	15.0kg/10a	1	26
SY	3WAH	15.0kg/10a	1	18
SY	3WAH	15.0kg/10a	1	24
SY	3WAH	15.0kg/10a	1	33
SY	3WAH	15.0kg/10a	1	19
SY	3WAH	15.0kg/10a	1	27
SY	3WAH	15.0kg/10a	1	37
SY	3WAH	15.0kg/10a	1	35
SY	3WAH	15.0kg/10a	1	32
SY	3WAH	15.0kg/10a	1	15
SY	3WAH	15.0kg/10a	1	24
SY	3WAH	15.0kg/10a	1	26
SY	3WAH	15.0kg/10a	1	28
SY	3WAH	15.0kg/10a	1	33
SY	3WAH	15.0kg/10a	1	29
SY	3WAH	15.0kg/10a	1	29
SY	3WAH	15.0kg/10a	1	24
SY	3WAH	15.0kg/10a	1	30
SY	3WAH	15.0kg/10a	1	23
SY	3WAH	15.0kg/10a	1	23
SY	3WAH	15.0kg/10a	1	33
SY	3WAH	15.0kg/10a	1	29
SY	3WAH	15.0kg/10a	1	23
SY	3WAH	15.0kg/10a	1	20
SY	3WAH	15.0kg/10a	1	30
SY	3WAH	15.0kg/10a	1	34
SY	3WAH	15.0kg/10a	1	20
SY	3WAH	15.0kg/10a	1	26
SY	3WAH	15.0kg/10a	1	26
SY	3WAH	15.0kg/10a	1	25
SY	3WAH	15.0kg/10a	1	24
SY	3WAH	15.0kg/10a	1	23
SY	3WAH	15.0kg/10a	1	31
SY	3WAH	15.0kg/10a	1	19
SY	3WAH	15.0kg/10a	1	31
SY	3WAH	15.0kg/10a	1	28
SY	3WAH	15.0kg/10a	1	26
SY	3WAH	15.0kg/10a	1	17
SY	3WAH	15.0kg/10a	1	30
SY	3WAH	15.0kg/10a	1	28
SY	3WAH	15.0kg/10a	1	24
SY	3WAH	15.0kg/10a	1	19
SY	3WAH	15.0kg/10a	2	35
SY	3WAH	15.0kg/10a	2	16
SY	3WAH	15.0kg/10a	2	13
SY	3WAH	15.0kg/10a	2	27
SY	3WAH	15.0kg/10a	2	18
SY	3WAH	15.0kg/10a	2	28
SY	3WAH	15.0kg/10a	2	14
SY	3WAH	15.0kg/10a	2	22
SY	3WAH	15.0kg/10a	2	26
SY	3WAH	15.0kg/10a	2	33
SY	3WAH	15.0kg/10a	2	29
SY	3WAH	15.0kg/10a	2	32
SY	3WAH	15.0kg/10a	2	26
SY	3WAH	15.0kg/10a	2	30
SY	3WAH	15.0kg/10a	2	27
SY	3WAH	15.0kg/10a	2	23
SY	3WAH	15.0kg/10a	2	27
SY	3WAH	15.0kg/10a	2	27
SY	3WAH	15.0kg/10a	2	30
SY	3WAH	15.0kg/10a	2	27
SY	3WAH	15.0kg/10a	2	27
SY	3WAH	15.0kg/10a	2	19
SY	3WAH	15.0kg/10a	2	26
SY	3WAH	15.0kg/10a	2	27
SY	3WAH	15.0kg/10a	2	26
SY	3WAH	15.0kg/10a	2	26
SY	3WAH	15.0kg/10a	2	28
SY	3WAH	15.0kg/10a	2	31
SY	3WAH	15.0kg/10a	2	30
SY	3WAH	15.0kg/10a	2	25
SY	3WAH	15.0kg/10a	2	19
SY	3WAH	15.0kg/10a	2	17
SY	3WAH	15.0kg/10a	2	18
SY	3WAH	15.0kg/10a	2	28
SY	3WAH	15.0kg/10a	2	29
SY	3WAH	15.0kg/10a	2	17
SY	3WAH	15.0kg/10a	2	33
SY	3WAH	15.0kg/10a	2	27
SY	3WAH	15.0kg/10a	2	32
SY	3WAH	15.0kg/10a	2	27
SY	3WAH	15.0kg/10a	2	17
SY	3WAH	15.0kg/10a	2	28
SY	3WAH	15.0kg/10a	2	30
SY	3WAH	15.0kg/10a	2	28
SY	3WAH	15.0kg/10a	2	22
SY	3WAH	15.0kg/10a	2	26
SY	3WAH	15.0kg/10a	2	25
SY	3WAH	15.0kg/10a	2	23
SY	3WAH	15.0kg/10a	2	31
SY	3WAH	15.0kg/10a	2	28
SY	3WAH	15.0kg/10a	2	30
SY	3WAH	15.0kg/10a	2	35
SY	3WAH	15.0kg/10a	2	23
SY	3WAH	15.0kg/10a	2	30
SY	3WAH	15.0kg/10a	2	26
SY	3WAH	15.0kg/10a	2	29
SY	3WAH	15.0kg/10a	2	23
SY	3WAH	15.0kg/10a	2	31
SY	3WAH	15.0kg/10a	2	27
SY	3WAH	15.0kg/10a	2	31
SY	3WAH	15.0kg/10a	2	22
SY	3WAH	15.0kg/10a	2	18
SY	3WAH	15.0kg/10a	2	32
SY	3WAH	15.0kg/10a	2	19
SY	3WAH	15.0kg/10a	2	27
SY	3WAH	15.0kg/10a	2	28
SY	3WAH	15.0kg/10a	2	19
SY	3WAH	15.0kg/10a	2	27
SY	3WAH	15.0kg/10a	2	28
SY	3WAH	15.0kg/10a	2	32
SY	3WAH	15.0kg/10a	2	24
SY	3WAH	15.0kg/10a	2	30
SY	3WAH	15.0kg/10a	2	29
SY	3WAH	15.0kg/10a	2	28
SY	3WAH	15.0kg/10a	2	27
SY	3WAH	15.0kg/10a	2	29
SY	3WAH	15.0kg/10a	2	28
SY	3WAH	15.0kg/10a	2	20
SY	3WAH	15.0kg/10a	2	33
SY	3WAH	15.0kg/10a	2	28
SY	3WAH	15.0kg/10a	2	12
SY	3WAH	15.0kg/10a	2	27
SY	3WAH	15.0kg/10a	2	29
SY	3WAH	15.0kg/10a	2	22
SY	3WAH	15.0kg/10a	2	16
SY	3WAH	15.0kg/10a	3	14
SY	3WAH	15.0kg/10a	3	38
SY	3WAH	15.0kg/10a	3	37
SY	3WAH	15.0kg/10a	3	27
SY	3WAH	15.0kg/10a	3	35
SY	3WAH	15.0kg/10a	3	28
SY	3WAH	15.0kg/10a	3	26
SY	3WAH	15.0kg/10a	3	42
SY	3WAH	15.0kg/10a	3	28
SY	3WAH	15.0kg/10a	3	30
SY	3WAH	15.0kg/10a	3	26
SY	3WAH	15.0kg/10a	3	42
SY	3WAH	15.0kg/10a	3	27
SY	3WAH	15.0kg/10a	3	28
SY	3WAH	15.0kg/10a	3	31
SY	3WAH	15.0kg/10a	3	39
SY	3WAH	15.0kg/10a	3	35
SY	3WAH	15.0kg/10a	3	19
SY	3WAH	15.0kg/10a	3	31
SY	3WAH	15.0kg/10a	3	42
SY	3WAH	15.0kg/10a	3	23
SY	3WAH	15.0kg/10a	3	33
SY	3WAH	15.0kg/10a	3	40
SY	3WAH	15.0kg/10a	3	34
SY	3WAH	15.0kg/10a	3	38
SY	3WAH	15.0kg/10a	3	34
SY	3WAH	15.0kg/10a	3	39
SY	3WAH	15.0kg/10a	3	38
SY	3WAH	15.0kg/10a	3	35
SY	3WAH	15.0kg/10a	3	34
SY	3WAH	15.0kg/10a	3	41
SY	3WAH	15.0kg/10a	3	29
SY	3WAH	15.0kg/10a	3	36
SY	3WAH	15.0kg/10a	3	34
SY	3WAH	15.0kg/10a	3	35
SY	3WAH	15.0kg/10a	3	43
SY	3WAH	15.0kg/10a	3	36
SY	3WAH	15.0kg/10a	3	39
SY	3WAH	15.0kg/10a	3	33
SY	3WAH	15.0kg/10a	3	42
SY	3WAH	15.0kg/10a	3	38
SY	3WAH	15.0kg/10a	3	36
SY	3WAH	15.0kg/10a	3	31
SY	3WAH	15.0kg/10a	3	21
SY	3WAH	15.0kg/10a	3	23
SY	3WAH	15.0kg/10a	3	34
SY	3WAH	15.0kg/10a	3	34
SY	3WAH	15.0kg/10a	3	33
SY	3WAH	15.0kg/10a	3	26
SY	3WAH	15.0kg/10a	3	23
SY	3WAH	15.0kg/10a	3	28
SY	3WAH	15.0kg/10a	3	19
SY	3WAH	15.0kg/10a	3	37
SY	3WAH	15.0kg/10a	3	36
SY	3WAH	15.0kg/10a	3	36
SY	3WAH	15.0kg/10a	3	28
SY	3WAH	15.0kg/10a	3	26
SY	3WAH	15.0kg/10a	3	24
SY	3WAH	15.0kg/10a	3	25
SY	3WAH	15.0kg/10a	3	28
SY	3WAH	15.0kg/10a	3	33
SY	3WAH	15.0kg/10a	3	40
SY	3WAH	15.0kg/10a	3	33
SY	3WAH	15.0kg/10a	3	25
SY	3WAH	15.0kg/10a	3	16
SY	3WAH	15.0kg/10a	3	35
SY	3WAH	15.0kg/10a	3	29
SY	3WAH	15.0kg/10a	3	25
SY	3WAH	15.0kg/10a	3	33
SY	3WAH	15.0kg/10a	3	41
SY	3WAH	15.0kg/10a	4	27
SY	3WAH	15.0kg/10a	4	26
SY	3WAH	15.0kg/10a	4	29
SY	3WAH	15.0kg/10a	4	31
SY	3WAH	15.0kg/10a	4	29
SY	3WAH	15.0kg/10a	4	29
SY	3WAH	15.0kg/10a	4	22
SY	3WAH	15.0kg/10a	4	26
SY	3WAH	15.0kg/10a	4	25
SY	3WAH	15.0kg/10a	4	26
SY	3WAH	15.0kg/10a	4	31
SY	3WAH	15.0kg/10a	4	21
SY	3WAH	15.0kg/10a	4	28
SY	3WAH	15.0kg/10a	4	31
SY	3WAH	15.0kg/10a	4	25
SY	3WAH	15.0kg/10a	4	28
SY	3WAH	15.0kg/10a	4	31
SY	3WAH	15.0kg/10a	4	27
SY	3WAH	15.0kg/10a	4	18
SY	3WAH	15.0kg/10a	4	27
SY	3WAH	15.0kg/10a	4	30
SY	3WAH	15.0kg/10a	4	28
SY	3WAH	15.0kg/10a	4	34
SY	3WAH	15.0kg/10a	4	21
SY	3WAH	15.0kg/10a	4	20
SY	3WAH	15.0kg/10a	4	30
SY	3WAH	15.0kg/10a	4	18
SY	3WAH	15.0kg/10a	4	30
SY	3WAH	15.0kg/10a	4	28
SY	3WAH	15.0kg/10a	4	29
SY	3WAH	15.0kg/10a	4	35
SY	3WAH	15.0kg/10a	4	32
SY	3WAH	15.0kg/10a	4	23
SY	3WAH	15.0kg/10a	4	27
SY	3WAH	15.0kg/10a	4	24
SY	3WAH	15.0kg/10a	4	19
SY	3WAH	15.0kg/10a	4	25
SY	3WAH	15.0kg/10a	4	23
SY	3WAH	15.0kg/10a	4	29
SY	3WAH	15.0kg/10a	4	18
SY	3WAH	15.0kg/10a	4	32
SY	3WAH	15.0kg/10a	4	28
SY	3WAH	15.0kg/10a	4	24
SY	3WAH	15.0kg/10a	4	28
SY	3WAH	15.0kg/10a	4	14
SY	3WAH	15.0kg/10a	4	27
SY	3WAH	15.0kg/10a	4	24
SY	3WAH	15.0kg/10a	4	29
SY	3WAH	15.0kg/10a	4	23
SY	3WAH	15.0kg/10a	4	30
SY	3WAH	15.0kg/10a	4	27
SY	3WAH	15.0kg/10a	4	15
SY	3WAH	15.0kg/10a	4	25
SY	3WAH	15.0kg/10a	4	27
SY	3WAH	15.0kg/10a	4	32
SY	3WAH	15.0kg/10a	4	30
SY	3WAH	15.0kg/10a	4	28
SY	3WAH	15.0kg/10a	4	30
SY	3WAH	15.0kg/10a	4	27
SY	3WAH	15.0kg/10a	4	13
SY	3WAH	15.0kg/10a	4	24
SY	3WAH	15.0kg/10a	4	26
SY	3WAH	15.0kg/10a	4	11
SY	3WAH	15.0kg/10a	4	24
SY	3WAH	15.0kg/10a	4	28
SY	3WAH	15.0kg/10a	4	19
SY	3WAH	15.0kg/10a	4	24
SY	3WAH	15.0kg/10a	4	19
SY	3WAH	15.0kg/10a	4	25
SY	3WAH	15.0kg/10a	4	29
SY	3WAH	15.0kg/10a	4	11
SY	3WAH	15.0kg/10a	4	19
SY	3WAH	15.0kg/10a	4	13
SY	3WAH	15.0kg/10a	4	33
SY	3WAH	15.0kg/10a	4	21
SY	3WAH	15.0kg/10a	4	32
SY	3WAH	15.0kg/10a	4	21
SY	3WAH	15.0kg/10a	4	27
SY	3WAH	15.0kg/10a	4	30
SY	3WAH	15.0kg/10a	4	11
SY	3WAH	15.0kg/10a	4	15
SY	3WAH	15.0kg/10a	4	17
SY	3WAH	15.0kg/10a	5	27
SY	3WAH	15.0kg/10a	5	31
SY	3WAH	15.0kg/10a	5	22
SY	3WAH	15.0kg/10a	5	34
SY	3WAH	15.0kg/10a	5	28
SY	3WAH	15.0kg/10a	5	30
SY	3WAH	15.0kg/10a	5	26
SY	3WAH	15.0kg/10a	5	23
SY	3WAH	15.0kg/10a	5	32
SY	3WAH	15.0kg/10a	5	24
SY	3WAH	15.0kg/10a	5	23
SY	3WAH	15.0kg/10a	5	33
SY	3WAH	15.0kg/10a	5	29
SY	3WAH	15.0kg/10a	5	22
SY	3WAH	15.0kg/10a	5	17
SY	3WAH	15.0kg/10a	5	29
SY	3WAH	15.0kg/10a	5	27
SY	3WAH	15.0kg/10a	5	35
SY	3WAH	15.0kg/10a	5	27
SY	3WAH	15.0kg/10a	5	29
SY	3WAH	15.0kg/10a	5	13
SY	3WAH	15.0kg/10a	5	34
SY	3WAH	15.0kg/10a	5	30
SY	3WAH	15.0kg/10a	5	31
SY	3WAH	15.0kg/10a	5	31
SY	3WAH	15.0kg/10a	5	29
SY	3WAH	15.0kg/10a	5	34
SY	3WAH	15.0kg/10a	5	19
SY	3WAH	15.0kg/10a	5	32
SY	3WAH	15.0kg/10a	5	29
SY	3WAH	15.0kg/10a	5	34
SY	3WAH	15.0kg/10a	5	31
SY	3WAH	15.0kg/10a	5	28
SY	3WAH	15.0kg/10a	5	31
SY	3WAH	15.0kg/10a	5	34
SY	3WAH	15.0kg/10a	5	29
SY	3WAH	15.0kg/10a	5	17
SY	3WAH	15.0kg/10a	5	20
SY	3WAH	15.0kg/10a	5	29
SY	3WAH	15.0kg/10a	5	26
SY	3WAH	15.0kg/10a	5	35
SY	3WAH	15.0kg/10a	5	33
SY	3WAH	15.0kg/10a	5	25
SY	3WAH	15.0kg/10a	5	31
SY	3WAH	15.0kg/10a	5	27
SY	3WAH	15.0kg/10a	5	29
SY	3WAH	15.0kg/10a	5	27
SY	3WAH	15.0kg/10a	5	24
SY	3WAH	15.0kg/10a	5	30
SY	3WAH	15.0kg/10a	5	24
SY	3WAH	15.0kg/10a	5	26
SY	3WAH	15.0kg/10a	5	21
SY	3WAH	15.0kg/10a	5	26
SY	3WAH	15.0kg/10a	5	32
SY	3WAH	15.0kg/10a	5	31
SY	3WAH	15.0kg/10a	5	34
SY	3WAH	15.0kg/10a	5	33
SY	3WAH	15.0kg/10a	5	31
SY	3WAH	15.0kg/10a	5	25
SY	3WAH	15.0kg/10a	5	30
SY	3WAH	15.0kg/10a	5	16
SY	3WAH	15.0kg/10a	5	25
SY	3WAH	15.0kg/10a	5	28
SY	3WAH	15.0kg/10a	5	29
SY	3WAH	15.0kg/10a	5	13
SY	3WAH	15.0kg/10a	5	25
SY	3WAH	15.0kg/10a	5	29
SY	3WAH	15.0kg/10a	5	29
SY	3WAH	15.0kg/10a	5	26
SY	3WAH	15.0kg/10a	5	36
SY	3WAH	15.0kg/10a	5	27
SY	3WAH	15.0kg/10a	5	33
SY	3WAH	15.0kg/10a	5	35
SY	3WAH	15.0kg/10a	5	27
SY	4WAH	15.0kg/10a	1	45
SY	4WAH	15.0kg/10a	1	31
SY	4WAH	15.0kg/10a	1	42
SY	4WAH	15.0kg/10a	1	31
SY	4WAH	15.0kg/10a	1	47
SY	4WAH	15.0kg/10a	1	38
SY	4WAH	15.0kg/10a	1	29
SY	4WAH	15.0kg/10a	1	47
SY	4WAH	15.0kg/10a	1	45
SY	4WAH	15.0kg/10a	1	41
SY	4WAH	15.0kg/10a	1	47
SY	4WAH	15.0kg/10a	1	48
SY	4WAH	15.0kg/10a	1	21
SY	4WAH	15.0kg/10a	1	31
SY	4WAH	15.0kg/10a	1	43
SY	4WAH	15.0kg/10a	1	37
SY	4WAH	15.0kg/10a	1	45
SY	4WAH	15.0kg/10a	1	49
SY	4WAH	15.0kg/10a	1	45
SY	4WAH	15.0kg/10a	1	26
SY	4WAH	15.0kg/10a	1	46
SY	4WAH	15.0kg/10a	1	34
SY	4WAH	15.0kg/10a	1	25
SY	4WAH	15.0kg/10a	1	44
SY	4WAH	15.0kg/10a	1	46
SY	4WAH	15.0kg/10a	1	30
SY	4WAH	15.0kg/10a	1	41
SY	4WAH	15.0kg/10a	1	46
SY	4WAH	15.0kg/10a	1	32
SY	4WAH	15.0kg/10a	1	46
SY	4WAH	15.0kg/10a	1	43
SY	4WAH	15.0kg/10a	1	49
SY	4WAH	15.0kg/10a	1	45
SY	4WAH	15.0kg/10a	1	36
SY	4WAH	15.0kg/10a	1	46
SY	4WAH	15.0kg/10a	1	43
SY	4WAH	15.0kg/10a	1	50
SY	4WAH	15.0kg/10a	1	44
SY	4WAH	15.0kg/10a	1	38
SY	4WAH	15.0kg/10a	1	40
SY	4WAH	15.0kg/10a	1	42
SY	4WAH	15.0kg/10a	1	47
SY	4WAH	15.0kg/10a	1	36
SY	4WAH	15.0kg/10a	1	44
SY	4WAH	15.0kg/10a	1	47
SY	4WAH	15.0kg/10a	1	39
SY	4WAH	15.0kg/10a	1	34
SY	4WAH	15.0kg/10a	1	37
SY	4WAH	15.0kg/10a	1	43
SY	4WAH	15.0kg/10a	1	40
SY	4WAH	15.0kg/10a	1	51
SY	4WAH	15.0kg/10a	1	35
SY	4WAH	15.0kg/10a	1	52
SY	4WAH	15.0kg/10a	1	49
SY	4WAH	15.0kg/10a	1	42
SY	4WAH	15.0kg/10a	1	37
SY	4WAH	15.0kg/10a	1	48
SY	4WAH	15.0kg/10a	1	50
SY	4WAH	15.0kg/10a	1	38
SY	4WAH	15.0kg/10a	1	39
SY	4WAH	15.0kg/10a	1	46
SY	4WAH	15.0kg/10a	1	29
SY	4WAH	15.0kg/10a	1	47
SY	4WAH	15.0kg/10a	1	38
SY	4WAH	15.0kg/10a	1	41
SY	4WAH	15.0kg/10a	1	35
SY	4WAH	15.0kg/10a	1	42
SY	4WAH	15.0kg/10a	1	44
SY	4WAH	15.0kg/10a	1	36
SY	4WAH	15.0kg/10a	1	44
SY	4WAH	15.0kg/10a	1	47
SY	4WAH	15.0kg/10a	1	44
SY	4WAH	15.0kg/10a	1	40
SY	4WAH	15.0kg/10a	1	45
SY	4WAH	15.0kg/10a	1	45
SY	4WAH	15.0kg/10a	1	34
SY	4WAH	15.0kg/10a	1	40
SY	4WAH	15.0kg/10a	1	44
SY	4WAH	15.0kg/10a	1	43
SY	4WAH	15.0kg/10a	1	45
SY	4WAH	15.0kg/10a	1	43
SY	4WAH	15.0kg/10a	1	46
SY	4WAH	15.0kg/10a	1	38
SY	4WAH	15.0kg/10a	1	47
SY	4WAH	15.0kg/10a	1	50
SY	4WAH	15.0kg/10a	1	50
SY	4WAH	15.0kg/10a	1	44
SY	4WAH	15.0kg/10a	1	42
SY	4WAH	15.0kg/10a	1	41
SY	4WAH	15.0kg/10a	1	20
SY	4WAH	15.0kg/10a	2	47
SY	4WAH	15.0kg/10a	2	25
SY	4WAH	15.0kg/10a	2	45
SY	4WAH	15.0kg/10a	2	42
SY	4WAH	15.0kg/10a	2	37
SY	4WAH	15.0kg/10a	2	39
SY	4WAH	15.0kg/10a	2	45
SY	4WAH	15.0kg/10a	2	39
SY	4WAH	15.0kg/10a	2	26
SY	4WAH	15.0kg/10a	2	21
SY	4WAH	15.0kg/10a	2	48
SY	4WAH	15.0kg/10a	2	31
SY	4WAH	15.0kg/10a	2	30
SY	4WAH	15.0kg/10a	2	39
SY	4WAH	15.0kg/10a	2	42
SY	4WAH	15.0kg/10a	2	30
SY	4WAH	15.0kg/10a	2	42
SY	4WAH	15.0kg/10a	2	41
SY	4WAH	15.0kg/10a	2	29
SY	4WAH	15.0kg/10a	2	34
SY	4WAH	15.0kg/10a	2	46
SY	4WAH	15.0kg/10a	2	34
SY	4WAH	15.0kg/10a	2	18
SY	4WAH	15.0kg/10a	2	41
SY	4WAH	15.0kg/10a	2	38
SY	4WAH	15.0kg/10a	2	16
SY	4WAH	15.0kg/10a	2	28
SY	4WAH	15.0kg/10a	2	41
SY	4WAH	15.0kg/10a	2	46
SY	4WAH	15.0kg/10a	2	34
SY	4WAH	15.0kg/10a	2	37
SY	4WAH	15.0kg/10a	2	32
SY	4WAH	15.0kg/10a	2	35
SY	4WAH	15.0kg/10a	2	40
SY	4WAH	15.0kg/10a	2	24
SY	4WAH	15.0kg/10a	2	46
SY	4WAH	15.0kg/10a	2	43
SY	4WAH	15.0kg/10a	2	17
SY	4WAH	15.0kg/10a	2	36
SY	4WAH	15.0kg/10a	2	34
SY	4WAH	15.0kg/10a	2	44
SY	4WAH	15.0kg/10a	2	45
SY	4WAH	15.0kg/10a	2	45
SY	4WAH	15.0kg/10a	2	32
SY	4WAH	15.0kg/10a	2	36
SY	4WAH	15.0kg/10a	2	47
SY	4WAH	15.0kg/10a	2	26
SY	4WAH	15.0kg/10a	2	23
SY	4WAH	15.0kg/10a	2	17
SY	4WAH	15.0kg/10a	2	46
SY	4WAH	15.0kg/10a	2	34
SY	4WAH	15.0kg/10a	2	41
SY	4WAH	15.0kg/10a	2	11
SY	4WAH	15.0kg/10a	2	44
SY	4WAH	15.0kg/10a	2	46
SY	4WAH	15.0kg/10a	2	29
SY	4WAH	15.0kg/10a	2	45
SY	4WAH	15.0kg/10a	2	39
SY	4WAH	15.0kg/10a	2	42
SY	4WAH	15.0kg/10a	2	38
SY	4WAH	15.0kg/10a	2	45
SY	4WAH	15.0kg/10a	2	43
SY	4WAH	15.0kg/10a	2	42
SY	4WAH	15.0kg/10a	2	40
SY	4WAH	15.0kg/10a	2	47
SY	4WAH	15.0kg/10a	2	44
SY	4WAH	15.0kg/10a	2	29
SY	4WAH	15.0kg/10a	2	40
SY	4WAH	15.0kg/10a	2	43
SY	4WAH	15.0kg/10a	2	29
SY	4WAH	15.0kg/10a	2	46
SY	4WAH	15.0kg/10a	2	36
SY	4WAH	15.0kg/10a	2	37
SY	4WAH	15.0kg/10a	2	42
SY	4WAH	15.0kg/10a	2	40
SY	4WAH	15.0kg/10a	2	45
SY	4WAH	15.0kg/10a	2	44
SY	4WAH	15.0kg/10a	2	40
SY	4WAH	15.0kg/10a	2	26
SY	4WAH	15.0kg/10a	2	39
SY	4WAH	15.0kg/10a	2	46
SY	4WAH	15.0kg/10a	2	34
SY	4WAH	15.0kg/10a	2	46
SY	4WAH	15.0kg/10a	2	41
SY	4WAH	15.0kg/10a	2	33
SY	4WAH	15.0kg/10a	3	43
SY	4WAH	15.0kg/10a	3	35
SY	4WAH	15.0kg/10a	3	33
SY	4WAH	15.0kg/10a	3	40
SY	4WAH	15.0kg/10a	3	39
SY	4WAH	15.0kg/10a	3	39
SY	4WAH	15.0kg/10a	3	28
SY	4WAH	15.0kg/10a	3	37
SY	4WAH	15.0kg/10a	3	41
SY	4WAH	15.0kg/10a	3	30
SY	4WAH	15.0kg/10a	3	27
SY	4WAH	15.0kg/10a	3	33
SY	4WAH	15.0kg/10a	3	34
SY	4WAH	15.0kg/10a	3	38
SY	4WAH	15.0kg/10a	3	41
SY	4WAH	15.0kg/10a	3	43
SY	4WAH	15.0kg/10a	3	41
SY	4WAH	15.0kg/10a	3	30
SY	4WAH	15.0kg/10a	3	22
SY	4WAH	15.0kg/10a	3	41
SY	4WAH	15.0kg/10a	3	49
SY	4WAH	15.0kg/10a	3	35
SY	4WAH	15.0kg/10a	3	42
SY	4WAH	15.0kg/10a	3	38
SY	4WAH	15.0kg/10a	3	14
SY	4WAH	15.0kg/10a	3	25
SY	4WAH	15.0kg/10a	3	43
SY	4WAH	15.0kg/10a	3	35
SY	4WAH	15.0kg/10a	3	30
SY	4WAH	15.0kg/10a	3	36
SY	4WAH	15.0kg/10a	3	35
SY	4WAH	15.0kg/10a	3	26
SY	4WAH	15.0kg/10a	3	44
SY	4WAH	15.0kg/10a	3	32
SY	4WAH	15.0kg/10a	3	45
SY	4WAH	15.0kg/10a	3	32
SY	4WAH	15.0kg/10a	3	44
SY	4WAH	15.0kg/10a	3	41
SY	4WAH	15.0kg/10a	3	39
SY	4WAH	15.0kg/10a	3	39
SY	4WAH	15.0kg/10a	3	27
SY	4WAH	15.0kg/10a	3	27
SY	4WAH	15.0kg/10a	3	43
SY	4WAH	15.0kg/10a	3	46
SY	4WAH	15.0kg/10a	3	27
SY	4WAH	15.0kg/10a	3	44
SY	4WAH	15.0kg/10a	3	18
SY	4WAH	15.0kg/10a	3	23
SY	4WAH	15.0kg/10a	3	44
SY	4WAH	15.0kg/10a	3	30
SY	4WAH	15.0kg/10a	3	29
SY	4WAH	15.0kg/10a	3	37
SY	4WAH	15.0kg/10a	3	34
SY	4WAH	15.0kg/10a	3	41
SY	4WAH	15.0kg/10a	3	35
SY	4WAH	15.0kg/10a	3	39
SY	4WAH	15.0kg/10a	3	41
SY	4WAH	15.0kg/10a	3	39
SY	4WAH	15.0kg/10a	3	16
SY	4WAH	15.0kg/10a	3	40
SY	4WAH	15.0kg/10a	3	36
SY	4WAH	15.0kg/10a	3	19
SY	4WAH	15.0kg/10a	3	43
SY	4WAH	15.0kg/10a	3	44
SY	4WAH	15.0kg/10a	3	44
SY	4WAH	15.0kg/10a	3	39
SY	4WAH	15.0kg/10a	3	46
SY	4WAH	15.0kg/10a	3	33
SY	4WAH	15.0kg/10a	3	24
SY	4WAH	15.0kg/10a	3	39
SY	4WAH	15.0kg/10a	3	37
SY	4WAH	15.0kg/10a	3	38
SY	4WAH	15.0kg/10a	3	42
SY	4WAH	15.0kg/10a	3	20
SY	4WAH	15.0kg/10a	3	49
SY	4WAH	15.0kg/10a	3	25
SY	4WAH	15.0kg/10a	3	39
SY	4WAH	15.0kg/10a	3	24
SY	4WAH	15.0kg/10a	3	30
SY	4WAH	15.0kg/10a	3	40
SY	4WAH	15.0kg/10a	3	47
SY	4WAH	15.0kg/10a	3	39
SY	4WAH	15.0kg/10a	3	33
SY	4WAH	15.0kg/10a	3	32
SY	4WAH	15.0kg/10a	3	20
SY	4WAH	15.0kg/10a	3	44
SY	4WAH	15.0kg/10a	3	38
SY	4WAH	15.0kg/10a	3	47
SY	4WAH	15.0kg/10a	3	36
SY	4WAH	15.0kg/10a	3	34
SY	4WAH	15.0kg/10a	3	24
SY	4WAH	15.0kg/10a	3	20
SY	4WAH	15.0kg/10a	4	19
SY	4WAH	15.0kg/10a	4	46
SY	4WAH	15.0kg/10a	4	36
SY	4WAH	15.0kg/10a	4	37
SY	4WAH	15.0kg/10a	4	43
SY	4WAH	15.0kg/10a	4	43
SY	4WAH	15.0kg/10a	4	31
SY	4WAH	15.0kg/10a	4	41
SY	4WAH	15.0kg/10a	4	44
SY	4WAH	15.0kg/10a	4	31
SY	4WAH	15.0kg/10a	4	33
SY	4WAH	15.0kg/10a	4	44
SY	4WAH	15.0kg/10a	4	42
SY	4WAH	15.0kg/10a	4	42
SY	4WAH	15.0kg/10a	4	39
SY	4WAH	15.0kg/10a	4	43
SY	4WAH	15.0kg/10a	4	43
SY	4WAH	15.0kg/10a	4	37
SY	4WAH	15.0kg/10a	4	45
SY	4WAH	15.0kg/10a	4	43
SY	4WAH	15.0kg/10a	4	41
SY	4WAH	15.0kg/10a	4	45
SY	4WAH	15.0kg/10a	4	37
SY	4WAH	15.0kg/10a	4	31
SY	4WAH	15.0kg/10a	4	42
SY	4WAH	15.0kg/10a	4	43
SY	4WAH	15.0kg/10a	4	38
SY	4WAH	15.0kg/10a	4	42
SY	4WAH	15.0kg/10a	4	32
SY	4WAH	15.0kg/10a	4	42
SY	4WAH	15.0kg/10a	4	41
SY	4WAH	15.0kg/10a	4	41
SY	4WAH	15.0kg/10a	4	36
SY	4WAH	15.0kg/10a	4	29
SY	4WAH	15.0kg/10a	4	20
SY	4WAH	15.0kg/10a	4	38
SY	4WAH	15.0kg/10a	4	34
SY	4WAH	15.0kg/10a	4	40
SY	4WAH	15.0kg/10a	4	34
SY	4WAH	15.0kg/10a	4	41
SY	4WAH	15.0kg/10a	4	37
SY	4WAH	15.0kg/10a	4	32
SY	4WAH	15.0kg/10a	4	32
SY	4WAH	15.0kg/10a	4	43
SY	4WAH	15.0kg/10a	4	37
SY	4WAH	15.0kg/10a	4	24
SY	4WAH	15.0kg/10a	4	37
SY	4WAH	15.0kg/10a	4	42
SY	4WAH	15.0kg/10a	4	42
SY	4WAH	15.0kg/10a	4	40
SY	4WAH	15.0kg/10a	4	34
SY	4WAH	15.0kg/10a	4	31
SY	4WAH	15.0kg/10a	4	39
SY	4WAH	15.0kg/10a	4	35
SY	4WAH	15.0kg/10a	4	43
SY	4WAH	15.0kg/10a	4	38
SY	4WAH	15.0kg/10a	4	40
SY	4WAH	15.0kg/10a	4	46
SY	4WAH	15.0kg/10a	4	37
SY	4WAH	15.0kg/10a	4	31
SY	4WAH	15.0kg/10a	4	27
SY	4WAH	15.0kg/10a	4	36
SY	4WAH	15.0kg/10a	4	46
SY	4WAH	15.0kg/10a	4	33
SY	4WAH	15.0kg/10a	4	31
SY	4WAH	15.0kg/10a	4	30
SY	4WAH	15.0kg/10a	4	31
SY	4WAH	15.0kg/10a	4	31
SY	4WAH	15.0kg/10a	4	46
SY	4WAH	15.0kg/10a	4	38
SY	4WAH	15.0kg/10a	4	31
SY	4WAH	15.0kg/10a	4	38
SY	4WAH	15.0kg/10a	4	14
SY	4WAH	15.0kg/10a	4	4
SY	4WAH	15.0kg/10a	4	36
SY	4WAH	15.0kg/10a	4	16
SY	4WAH	15.0kg/10a	4	36
SY	4WAH	15.0kg/10a	4	39
SY	4WAH	15.0kg/10a	4	40
SY	4WAH	15.0kg/10a	4	40
SY	4WAH	15.0kg/10a	4	43
SY	4WAH	15.0kg/10a	4	29
SY	4WAH	15.0kg/10a	5	47
SY	4WAH	15.0kg/10a	5	41
SY	4WAH	15.0kg/10a	5	45
SY	4WAH	15.0kg/10a	5	51
SY	4WAH	15.0kg/10a	5	51
SY	4WAH	15.0kg/10a	5	53
SY	4WAH	15.0kg/10a	5	50
SY	4WAH	15.0kg/10a	5	31
SY	4WAH	15.0kg/10a	5	41
SY	4WAH	15.0kg/10a	5	51
SY	4WAH	15.0kg/10a	5	51
SY	4WAH	15.0kg/10a	5	60
SY	4WAH	15.0kg/10a	5	55
SY	4WAH	15.0kg/10a	5	57
SY	4WAH	15.0kg/10a	5	48
SY	4WAH	15.0kg/10a	5	51
SY	4WAH	15.0kg/10a	5	36
SY	4WAH	15.0kg/10a	5	53
SY	4WAH	15.0kg/10a	5	33
SY	4WAH	15.0kg/10a	5	25
SY	4WAH	15.0kg/10a	5	40
SY	4WAH	15.0kg/10a	5	28
SY	4WAH	15.0kg/10a	5	52
SY	4WAH	15.0kg/10a	5	34
SY	4WAH	15.0kg/10a	5	35
SY	4WAH	15.0kg/10a	5	50
SY	4WAH	15.0kg/10a	5	55
SY	4WAH	15.0kg/10a	5	41
SY	4WAH	15.0kg/10a	5	56
SY	4WAH	15.0kg/10a	5	34
SY	4WAH	15.0kg/10a	5	50
SY	4WAH	15.0kg/10a	5	48
SY	4WAH	15.0kg/10a	5	44
SY	4WAH	15.0kg/10a	5	17
SY	4WAH	15.0kg/10a	5	43
SY	4WAH	15.0kg/10a	5	45
SY	4WAH	15.0kg/10a	5	55
SY	4WAH	15.0kg/10a	5	50
SY	4WAH	15.0kg/10a	5	34
SY	4WAH	15.0kg/10a	5	52
SY	4WAH	15.0kg/10a	5	47
SY	4WAH	15.0kg/10a	5	56
SY	4WAH	15.0kg/10a	5	48
SY	4WAH	15.0kg/10a	5	34
SY	4WAH	15.0kg/10a	5	29
SY	4WAH	15.0kg/10a	5	55
SY	4WAH	15.0kg/10a	5	51
SY	4WAH	15.0kg/10a	5	55
SY	4WAH	15.0kg/10a	5	23
SY	4WAH	15.0kg/10a	5	44
SY	4WAH	15.0kg/10a	5	36
SY	4WAH	15.0kg/10a	5	47
SY	4WAH	15.0kg/10a	5	51
SY	4WAH	15.0kg/10a	5	39
SY	4WAH	15.0kg/10a	5	47
SY	4WAH	15.0kg/10a	5	37
SY	4WAH	15.0kg/10a	5	53
SY	4WAH	15.0kg/10a	5	48
SY	4WAH	15.0kg/10a	5	40
SY	4WAH	15.0kg/10a	5	31
SY	4WAH	15.0kg/10a	5	46
SY	4WAH	15.0kg/10a	5	49
SY	4WAH	15.0kg/10a	5	34
SY	4WAH	15.0kg/10a	5	28
SY	4WAH	15.0kg/10a	5	46
SY	4WAH	15.0kg/10a	5	49
SY	4WAH	15.0kg/10a	5	37
SY	4WAH	15.0kg/10a	5	56
SY	4WAH	15.0kg/10a	5	36
SY	5WAH	15.0kg/10a	1	26
SY	5WAH	15.0kg/10a	1	48
SY	5WAH	15.0kg/10a	1	49
SY	5WAH	15.0kg/10a	1	17
SY	5WAH	15.0kg/10a	1	45
SY	5WAH	15.0kg/10a	1	60
SY	5WAH	15.0kg/10a	1	51
SY	5WAH	15.0kg/10a	1	53
SY	5WAH	15.0kg/10a	1	65
SY	5WAH	15.0kg/10a	1	17
SY	5WAH	15.0kg/10a	1	49
SY	5WAH	15.0kg/10a	1	40
SY	5WAH	15.0kg/10a	1	46
SY	5WAH	15.0kg/10a	1	57
SY	5WAH	15.0kg/10a	1	29
SY	5WAH	15.0kg/10a	1	54
SY	5WAH	15.0kg/10a	1	46
SY	5WAH	15.0kg/10a	1	62
SY	5WAH	15.0kg/10a	1	34
SY	5WAH	15.0kg/10a	1	47
SY	5WAH	15.0kg/10a	1	54
SY	5WAH	15.0kg/10a	1	46
SY	5WAH	15.0kg/10a	1	51
SY	5WAH	15.0kg/10a	1	62
SY	5WAH	15.0kg/10a	1	36
SY	5WAH	15.0kg/10a	1	48
SY	5WAH	15.0kg/10a	1	36
SY	5WAH	15.0kg/10a	1	29
SY	5WAH	15.0kg/10a	1	48
SY	5WAH	15.0kg/10a	1	46
SY	5WAH	15.0kg/10a	1	48
SY	5WAH	15.0kg/10a	1	43
SY	5WAH	15.0kg/10a	1	39
SY	5WAH	15.0kg/10a	1	34
SY	5WAH	15.0kg/10a	1	63
SY	5WAH	15.0kg/10a	1	56
SY	5WAH	15.0kg/10a	1	51
SY	5WAH	15.0kg/10a	1	47
SY	5WAH	15.0kg/10a	1	51
SY	5WAH	15.0kg/10a	1	65
SY	5WAH	15.0kg/10a	1	26
SY	5WAH	15.0kg/10a	1	51
SY	5WAH	15.0kg/10a	1	38
SY	5WAH	15.0kg/10a	1	38
SY	5WAH	15.0kg/10a	1	26
SY	5WAH	15.0kg/10a	1	40
SY	5WAH	15.0kg/10a	1	47
SY	5WAH	15.0kg/10a	1	44
SY	5WAH	15.0kg/10a	1	44
SY	5WAH	15.0kg/10a	1	57
SY	5WAH	15.0kg/10a	1	59
SY	5WAH	15.0kg/10a	1	45
SY	5WAH	15.0kg/10a	1	53
SY	5WAH	15.0kg/10a	1	49
SY	5WAH	15.0kg/10a	1	54
SY	5WAH	15.0kg/10a	1	53
SY	5WAH	15.0kg/10a	1	52
SY	5WAH	15.0kg/10a	1	35
SY	5WAH	15.0kg/10a	1	55
SY	5WAH	15.0kg/10a	1	54
SY	5WAH	15.0kg/10a	1	37
SY	5WAH	15.0kg/10a	1	51
SY	5WAH	15.0kg/10a	1	50
SY	5WAH	15.0kg/10a	1	19
SY	5WAH	15.0kg/10a	1	56
SY	5WAH	15.0kg/10a	1	51
SY	5WAH	15.0kg/10a	1	44
SY	5WAH	15.0kg/10a	1	62
SY	5WAH	15.0kg/10a	1	55
SY	5WAH	15.0kg/10a	1	52
SY	5WAH	15.0kg/10a	1	31
SY	5WAH	15.0kg/10a	1	33
SY	5WAH	15.0kg/10a	1	57
SY	5WAH	15.0kg/10a	1	32
SY	5WAH	15.0kg/10a	1	21
SY	5WAH	15.0kg/10a	1	34
SY	5WAH	15.0kg/10a	1	51
SY	5WAH	15.0kg/10a	1	66
SY	5WAH	15.0kg/10a	1	35
SY	5WAH	15.0kg/10a	1	33
SY	5WAH	15.0kg/10a	1	53
SY	5WAH	15.0kg/10a	1	42
SY	5WAH	15.0kg/10a	1	39
SY	5WAH	15.0kg/10a	2	37
SY	5WAH	15.0kg/10a	2	51
SY	5WAH	15.0kg/10a	2	45
SY	5WAH	15.0kg/10a	2	25
SY	5WAH	15.0kg/10a	2	40
SY	5WAH	15.0kg/10a	2	52
SY	5WAH	15.0kg/10a	2	42
SY	5WAH	15.0kg/10a	2	25
SY	5WAH	15.0kg/10a	2	57
SY	5WAH	15.0kg/10a	2	25
SY	5WAH	15.0kg/10a	2	25
SY	5WAH	15.0kg/10a	2	59
SY	5WAH	15.0kg/10a	2	42
SY	5WAH	15.0kg/10a	2	44
SY	5WAH	15.0kg/10a	2	57
SY	5WAH	15.0kg/10a	2	34
SY	5WAH	15.0kg/10a	2	57
SY	5WAH	15.0kg/10a	2	53
SY	5WAH	15.0kg/10a	2	46
SY	5WAH	15.0kg/10a	2	49
SY	5WAH	15.0kg/10a	2	53
SY	5WAH	15.0kg/10a	2	70
SY	5WAH	15.0kg/10a	2	53
SY	5WAH	15.0kg/10a	2	39
SY	5WAH	15.0kg/10a	2	49
SY	5WAH	15.0kg/10a	2	35
SY	5WAH	15.0kg/10a	2	33
SY	5WAH	15.0kg/10a	2	34
SY	5WAH	15.0kg/10a	2	55
SY	5WAH	15.0kg/10a	2	54
SY	5WAH	15.0kg/10a	2	45
SY	5WAH	15.0kg/10a	2	50
SY	5WAH	15.0kg/10a	2	63
SY	5WAH	15.0kg/10a	2	46
SY	5WAH	15.0kg/10a	2	43
SY	5WAH	15.0kg/10a	2	35
SY	5WAH	15.0kg/10a	2	52
SY	5WAH	15.0kg/10a	2	40
SY	5WAH	15.0kg/10a	2	69
SY	5WAH	15.0kg/10a	2	59
SY	5WAH	15.0kg/10a	2	38
SY	5WAH	15.0kg/10a	2	51
SY	5WAH	15.0kg/10a	2	53
SY	5WAH	15.0kg/10a	2	48
SY	5WAH	15.0kg/10a	2	25
SY	5WAH	15.0kg/10a	2	55
SY	5WAH	15.0kg/10a	2	57
SY	5WAH	15.0kg/10a	2	43
SY	5WAH	15.0kg/10a	2	26
SY	5WAH	15.0kg/10a	2	36
SY	5WAH	15.0kg/10a	2	47
SY	5WAH	15.0kg/10a	2	45
SY	5WAH	15.0kg/10a	2	56
SY	5WAH	15.0kg/10a	2	64
SY	5WAH	15.0kg/10a	2	46
SY	5WAH	15.0kg/10a	2	56
SY	5WAH	15.0kg/10a	2	38
SY	5WAH	15.0kg/10a	2	42
SY	5WAH	15.0kg/10a	2	41
SY	5WAH	15.0kg/10a	2	34
SY	5WAH	15.0kg/10a	2	50
SY	5WAH	15.0kg/10a	2	56
SY	5WAH	15.0kg/10a	2	26
SY	5WAH	15.0kg/10a	2	33
SY	5WAH	15.0kg/10a	2	59
SY	5WAH	15.0kg/10a	2	28
SY	5WAH	15.0kg/10a	2	51
SY	5WAH	15.0kg/10a	2	31
SY	5WAH	15.0kg/10a	2	66
SY	5WAH	15.0kg/10a	2	38
SY	5WAH	15.0kg/10a	2	28
SY	5WAH	15.0kg/10a	2	61
SY	5WAH	15.0kg/10a	2	34
SY	5WAH	15.0kg/10a	2	58
SY	5WAH	15.0kg/10a	2	63
SY	5WAH	15.0kg/10a	2	44
SY	5WAH	15.0kg/10a	2	57
SY	5WAH	15.0kg/10a	2	49
SY	5WAH	15.0kg/10a	2	38
SY	5WAH	15.0kg/10a	2	39
SY	5WAH	15.0kg/10a	2	54
SY	5WAH	15.0kg/10a	2	38
SY	5WAH	15.0kg/10a	3	65
SY	5WAH	15.0kg/10a	3	49
SY	5WAH	15.0kg/10a	3	48
SY	5WAH	15.0kg/10a	3	54
SY	5WAH	15.0kg/10a	3	57
SY	5WAH	15.0kg/10a	3	56
SY	5WAH	15.0kg/10a	3	41
SY	5WAH	15.0kg/10a	3	42
SY	5WAH	15.0kg/10a	3	32
SY	5WAH	15.0kg/10a	3	57
SY	5WAH	15.0kg/10a	3	58
SY	5WAH	15.0kg/10a	3	62
SY	5WAH	15.0kg/10a	3	54
SY	5WAH	15.0kg/10a	3	58
SY	5WAH	15.0kg/10a	3	65
SY	5WAH	15.0kg/10a	3	60
SY	5WAH	15.0kg/10a	3	49
SY	5WAH	15.0kg/10a	3	52
SY	5WAH	15.0kg/10a	3	51
SY	5WAH	15.0kg/10a	3	63
SY	5WAH	15.0kg/10a	3	51
SY	5WAH	15.0kg/10a	3	55
SY	5WAH	15.0kg/10a	3	65
SY	5WAH	15.0kg/10a	3	48
SY	5WAH	15.0kg/10a	3	54
SY	5WAH	15.0kg/10a	3	50
SY	5WAH	15.0kg/10a	3	53
SY	5WAH	15.0kg/10a	3	54
SY	5WAH	15.0kg/10a	3	55
SY	5WAH	15.0kg/10a	3	57
SY	5WAH	15.0kg/10a	3	52
SY	5WAH	15.0kg/10a	3	46
SY	5WAH	15.0kg/10a	3	53
SY	5WAH	15.0kg/10a	3	52
SY	5WAH	15.0kg/10a	3	55
SY	5WAH	15.0kg/10a	3	37
SY	5WAH	15.0kg/10a	3	55
SY	5WAH	15.0kg/10a	3	35
SY	5WAH	15.0kg/10a	3	48
SY	5WAH	15.0kg/10a	3	41
SY	5WAH	15.0kg/10a	3	37
SY	5WAH	15.0kg/10a	3	28
SY	5WAH	15.0kg/10a	3	44
SY	5WAH	15.0kg/10a	3	50
SY	5WAH	15.0kg/10a	3	46
SY	5WAH	15.0kg/10a	3	50
SY	5WAH	15.0kg/10a	3	51
SY	5WAH	15.0kg/10a	3	52
SY	5WAH	15.0kg/10a	3	59
SY	5WAH	15.0kg/10a	3	52
SY	5WAH	15.0kg/10a	3	51
SY	5WAH	15.0kg/10a	3	54
SY	5WAH	15.0kg/10a	3	50
SY	5WAH	15.0kg/10a	3	46
SY	5WAH	15.0kg/10a	3	40
SY	5WAH	15.0kg/10a	3	52
SY	5WAH	15.0kg/10a	3	50
SY	5WAH	15.0kg/10a	3	67
SY	5WAH	15.0kg/10a	3	55
SY	5WAH	15.0kg/10a	3	52
SY	5WAH	15.0kg/10a	3	56
SY	5WAH	15.0kg/10a	3	56
SY	5WAH	15.0kg/10a	3	28
SY	5WAH	15.0kg/10a	3	59
SY	5WAH	15.0kg/10a	3	49
SY	5WAH	15.0kg/10a	3	59
SY	5WAH	15.0kg/10a	3	40
SY	5WAH	15.0kg/10a	4	49
SY	5WAH	15.0kg/10a	4	54
SY	5WAH	15.0kg/10a	4	61
SY	5WAH	15.0kg/10a	4	43
SY	5WAH	15.0kg/10a	4	54
SY	5WAH	15.0kg/10a	4	63
SY	5WAH	15.0kg/10a	4	27
SY	5WAH	15.0kg/10a	4	50
SY	5WAH	15.0kg/10a	4	64
SY	5WAH	15.0kg/10a	4	62
SY	5WAH	15.0kg/10a	4	60
SY	5WAH	15.0kg/10a	4	49
SY	5WAH	15.0kg/10a	4	53
SY	5WAH	15.0kg/10a	4	56
SY	5WAH	15.0kg/10a	4	70
SY	5WAH	15.0kg/10a	4	57
SY	5WAH	15.0kg/10a	4	63
SY	5WAH	15.0kg/10a	4	54
SY	5WAH	15.0kg/10a	4	45
SY	5WAH	15.0kg/10a	4	56
SY	5WAH	15.0kg/10a	4	57
SY	5WAH	15.0kg/10a	4	59
SY	5WAH	15.0kg/10a	4	35
SY	5WAH	15.0kg/10a	4	54
SY	5WAH	15.0kg/10a	4	61
SY	5WAH	15.0kg/10a	4	60
SY	5WAH	15.0kg/10a	4	45
SY	5WAH	15.0kg/10a	4	57
SY	5WAH	15.0kg/10a	4	51
SY	5WAH	15.0kg/10a	4	53
SY	5WAH	15.0kg/10a	4	46
SY	5WAH	15.0kg/10a	4	51
SY	5WAH	15.0kg/10a	4	54
SY	5WAH	15.0kg/10a	4	49
SY	5WAH	15.0kg/10a	4	64
SY	5WAH	15.0kg/10a	4	55
SY	5WAH	15.0kg/10a	4	40
SY	5WAH	15.0kg/10a	4	27
SY	5WAH	15.0kg/10a	4	62
SY	5WAH	15.0kg/10a	4	59
SY	5WAH	15.0kg/10a	4	44
SY	5WAH	15.0kg/10a	4	58
SY	5WAH	15.0kg/10a	4	33
SY	5WAH	15.0kg/10a	4	35
SY	5WAH	15.0kg/10a	4	36
SY	5WAH	15.0kg/10a	4	47
SY	5WAH	15.0kg/10a	4	47
SY	5WAH	15.0kg/10a	4	46
SY	5WAH	15.0kg/10a	4	36
SY	5WAH	15.0kg/10a	4	53
SY	5WAH	15.0kg/10a	4	60
SY	5WAH	15.0kg/10a	4	49
SY	5WAH	15.0kg/10a	4	58
SY	5WAH	15.0kg/10a	4	57
SY	5WAH	15.0kg/10a	4	56
SY	5WAH	15.0kg/10a	4	61
SY	5WAH	15.0kg/10a	4	32
SY	5WAH	15.0kg/10a	4	55
SY	5WAH	15.0kg/10a	4	54
SY	5WAH	15.0kg/10a	4	52
SY	5WAH	15.0kg/10a	4	49
SY	5WAH	15.0kg/10a	4	43
SY	5WAH	15.0kg/10a	4	44
SY	5WAH	15.0kg/10a	4	56
SY	5WAH	15.0kg/10a	4	46
SY	5WAH	15.0kg/10a	4	50
SY	5WAH	15.0kg/10a	5	52
SY	5WAH	15.0kg/10a	5	54
SY	5WAH	15.0kg/10a	5	33
SY	5WAH	15.0kg/10a	5	47
SY	5WAH	15.0kg/10a	5	61
SY	5WAH	15.0kg/10a	5	56
SY	5WAH	15.0kg/10a	5	59
SY	5WAH	15.0kg/10a	5	58
SY	5WAH	15.0kg/10a	5	52
SY	5WAH	15.0kg/10a	5	47
SY	5WAH	15.0kg/10a	5	37
SY	5WAH	15.0kg/10a	5	38
SY	5WAH	15.0kg/10a	5	42
SY	5WAH	15.0kg/10a	5	34
SY	5WAH	15.0kg/10a	5	47
SY	5WAH	15.0kg/10a	5	36
SY	5WAH	15.0kg/10a	5	54
SY	5WAH	15.0kg/10a	5	59
SY	5WAH	15.0kg/10a	5	60
SY	5WAH	15.0kg/10a	5	59
SY	5WAH	15.0kg/10a	5	38
SY	5WAH	15.0kg/10a	5	29
SY	5WAH	15.0kg/10a	5	42
SY	5WAH	15.0kg/10a	5	45
SY	5WAH	15.0kg/10a	5	52
SY	5WAH	15.0kg/10a	5	51
SY	5WAH	15.0kg/10a	5	55
SY	5WAH	15.0kg/10a	5	51
SY	5WAH	15.0kg/10a	5	49
SY	5WAH	15.0kg/10a	5	53
SY	5WAH	15.0kg/10a	5	53
SY	5WAH	15.0kg/10a	5	14
SY	5WAH	15.0kg/10a	5	51
SY	5WAH	15.0kg/10a	5	58
SY	5WAH	15.0kg/10a	5	48
SY	5WAH	15.0kg/10a	5	37
SY	5WAH	15.0kg/10a	5	30
SY	5WAH	15.0kg/10a	5	48
SY	5WAH	15.0kg/10a	5	47
SY	5WAH	15.0kg/10a	5	49
SY	5WAH	15.0kg/10a	5	33
SY	5WAH	15.0kg/10a	5	39
SY	5WAH	15.0kg/10a	5	39
SY	5WAH	15.0kg/10a	5	54
SY	5WAH	15.0kg/10a	5	52
SY	5WAH	15.0kg/10a	5	34
SY	5WAH	15.0kg/10a	5	61
SY	5WAH	15.0kg/10a	5	28
SY	5WAH	15.0kg/10a	5	57
SY	5WAH	15.0kg/10a	5	40
SY	5WAH	15.0kg/10a	5	61
SY	5WAH	15.0kg/10a	5	40
SY	5WAH	15.0kg/10a	5	48
SY	5WAH	15.0kg/10a	5	39
SY	5WAH	15.0kg/10a	5	60
SY	5WAH	15.0kg/10a	5	55
SY	5WAH	15.0kg/10a	5	49
SY	5WAH	15.0kg/10a	5	34
SY	5WAH	15.0kg/10a	5	52
SY	5WAH	15.0kg/10a	5	39
SY	5WAH	15.0kg/10a	5	31
SY	5WAH	15.0kg/10a	5	49
SY	5WAH	15.0kg/10a	5	29
SY	5WAH	15.0kg/10a	5	59
SY	5WAH	15.0kg/10a	5	58
SY	5WAH	15.0kg/10a	5	30
SY	5WAH	15.0kg/10a	5	39
SY	5WAH	15.0kg/10a	5	48
SY	5WAH	15.0kg/10a	5	13
SY	5WAH	15.0kg/10a	5	43
SY	5WAH	15.0kg/10a	5	48
SY	5WAH	15.0kg/10a	5	62
SY	2WAH	22.5kg/10a	1	10
SY	2WAH	22.5kg/10a	1	11
SY	2WAH	22.5kg/10a	1	8
SY	2WAH	22.5kg/10a	1	13
SY	2WAH	22.5kg/10a	1	13
SY	2WAH	22.5kg/10a	1	5
SY	2WAH	22.5kg/10a	1	12
SY	2WAH	22.5kg/10a	1	7
SY	2WAH	22.5kg/10a	1	7
SY	2WAH	22.5kg/10a	1	12
SY	2WAH	22.5kg/10a	1	13
SY	2WAH	22.5kg/10a	1	12
SY	2WAH	22.5kg/10a	1	7
SY	2WAH	22.5kg/10a	1	14
SY	2WAH	22.5kg/10a	1	14
SY	2WAH	22.5kg/10a	1	8
SY	2WAH	22.5kg/10a	1	6
SY	2WAH	22.5kg/10a	1	9
SY	2WAH	22.5kg/10a	1	8
SY	2WAH	22.5kg/10a	1	9
SY	2WAH	22.5kg/10a	1	11
SY	2WAH	22.5kg/10a	1	13
SY	2WAH	22.5kg/10a	1	13
SY	2WAH	22.5kg/10a	1	13
SY	2WAH	22.5kg/10a	1	9
SY	2WAH	22.5kg/10a	1	10
SY	2WAH	22.5kg/10a	1	15
SY	2WAH	22.5kg/10a	1	14
SY	2WAH	22.5kg/10a	1	12
SY	2WAH	22.5kg/10a	1	10
SY	2WAH	22.5kg/10a	1	10
SY	2WAH	22.5kg/10a	1	9
SY	2WAH	22.5kg/10a	1	8
SY	2WAH	22.5kg/10a	1	10
SY	2WAH	22.5kg/10a	1	13
SY	2WAH	22.5kg/10a	1	9
SY	2WAH	22.5kg/10a	1	9
SY	2WAH	22.5kg/10a	1	13
SY	2WAH	22.5kg/10a	1	11
SY	2WAH	22.5kg/10a	1	11
SY	2WAH	22.5kg/10a	1	11
SY	2WAH	22.5kg/10a	1	11
SY	2WAH	22.5kg/10a	1	14
SY	2WAH	22.5kg/10a	1	10
SY	2WAH	22.5kg/10a	1	9
SY	2WAH	22.5kg/10a	1	10
SY	2WAH	22.5kg/10a	1	10
SY	2WAH	22.5kg/10a	1	12
SY	2WAH	22.5kg/10a	1	10
SY	2WAH	22.5kg/10a	1	13
SY	2WAH	22.5kg/10a	1	13
SY	2WAH	22.5kg/10a	1	12
SY	2WAH	22.5kg/10a	1	9
SY	2WAH	22.5kg/10a	1	10
SY	2WAH	22.5kg/10a	1	8
SY	2WAH	22.5kg/10a	1	9
SY	2WAH	22.5kg/10a	1	13
SY	2WAH	22.5kg/10a	1	6
SY	2WAH	22.5kg/10a	1	13
SY	2WAH	22.5kg/10a	1	11
SY	2WAH	22.5kg/10a	1	12
SY	2WAH	22.5kg/10a	1	13
SY	2WAH	22.5kg/10a	1	10
SY	2WAH	22.5kg/10a	1	13
SY	2WAH	22.5kg/10a	1	14
SY	2WAH	22.5kg/10a	1	14
SY	2WAH	22.5kg/10a	1	14
SY	2WAH	22.5kg/10a	1	5
SY	2WAH	22.5kg/10a	1	9
SY	2WAH	22.5kg/10a	1	13
SY	2WAH	22.5kg/10a	1	11
SY	2WAH	22.5kg/10a	1	8
SY	2WAH	22.5kg/10a	1	8
SY	2WAH	22.5kg/10a	1	3
SY	2WAH	22.5kg/10a	2	16
SY	2WAH	22.5kg/10a	2	13
SY	2WAH	22.5kg/10a	2	16
SY	2WAH	22.5kg/10a	2	15
SY	2WAH	22.5kg/10a	2	15
SY	2WAH	22.5kg/10a	2	16
SY	2WAH	22.5kg/10a	2	15
SY	2WAH	22.5kg/10a	2	14
SY	2WAH	22.5kg/10a	2	14
SY	2WAH	22.5kg/10a	2	12
SY	2WAH	22.5kg/10a	2	16
SY	2WAH	22.5kg/10a	2	16
SY	2WAH	22.5kg/10a	2	8
SY	2WAH	22.5kg/10a	2	16
SY	2WAH	22.5kg/10a	2	12
SY	2WAH	22.5kg/10a	2	13
SY	2WAH	22.5kg/10a	2	12
SY	2WAH	22.5kg/10a	2	9
SY	2WAH	22.5kg/10a	2	12
SY	2WAH	22.5kg/10a	2	13
SY	2WAH	22.5kg/10a	2	13
SY	2WAH	22.5kg/10a	2	14
SY	2WAH	22.5kg/10a	2	12
SY	2WAH	22.5kg/10a	2	14
SY	2WAH	22.5kg/10a	2	11
SY	2WAH	22.5kg/10a	2	15
SY	2WAH	22.5kg/10a	2	15
SY	2WAH	22.5kg/10a	2	13
SY	2WAH	22.5kg/10a	2	15
SY	2WAH	22.5kg/10a	2	16
SY	2WAH	22.5kg/10a	2	13
SY	2WAH	22.5kg/10a	2	15
SY	2WAH	22.5kg/10a	2	9
SY	2WAH	22.5kg/10a	2	12
SY	2WAH	22.5kg/10a	2	14
SY	2WAH	22.5kg/10a	2	13
SY	2WAH	22.5kg/10a	2	15
SY	2WAH	22.5kg/10a	2	10
SY	2WAH	22.5kg/10a	2	15
SY	2WAH	22.5kg/10a	2	16
SY	2WAH	22.5kg/10a	2	16
SY	2WAH	22.5kg/10a	2	9
SY	2WAH	22.5kg/10a	2	4
SY	2WAH	22.5kg/10a	2	16
SY	2WAH	22.5kg/10a	2	16
SY	2WAH	22.5kg/10a	2	14
SY	2WAH	22.5kg/10a	2	11
SY	2WAH	22.5kg/10a	2	11
SY	2WAH	22.5kg/10a	2	9
SY	2WAH	22.5kg/10a	2	11
SY	2WAH	22.5kg/10a	2	11
SY	2WAH	22.5kg/10a	2	13
SY	2WAH	22.5kg/10a	2	15
SY	2WAH	22.5kg/10a	2	13
SY	2WAH	22.5kg/10a	2	10
SY	2WAH	22.5kg/10a	2	7
SY	2WAH	22.5kg/10a	2	18
SY	2WAH	22.5kg/10a	2	13
SY	2WAH	22.5kg/10a	3	14
SY	2WAH	22.5kg/10a	3	14
SY	2WAH	22.5kg/10a	3	12
SY	2WAH	22.5kg/10a	3	13
SY	2WAH	22.5kg/10a	3	15
SY	2WAH	22.5kg/10a	3	13
SY	2WAH	22.5kg/10a	3	14
SY	2WAH	22.5kg/10a	3	11
SY	2WAH	22.5kg/10a	3	11
SY	2WAH	22.5kg/10a	3	9
SY	2WAH	22.5kg/10a	3	14
SY	2WAH	22.5kg/10a	3	9
SY	2WAH	22.5kg/10a	3	7
SY	2WAH	22.5kg/10a	3	11
SY	2WAH	22.5kg/10a	3	17
SY	2WAH	22.5kg/10a	3	5
SY	2WAH	22.5kg/10a	3	15
SY	2WAH	22.5kg/10a	3	14
SY	2WAH	22.5kg/10a	3	8
SY	2WAH	22.5kg/10a	3	7
SY	2WAH	22.5kg/10a	3	16
SY	2WAH	22.5kg/10a	3	10
SY	2WAH	22.5kg/10a	3	9
SY	2WAH	22.5kg/10a	3	15
SY	2WAH	22.5kg/10a	3	7
SY	2WAH	22.5kg/10a	3	11
SY	2WAH	22.5kg/10a	3	11
SY	2WAH	22.5kg/10a	3	8
SY	2WAH	22.5kg/10a	3	5
SY	2WAH	22.5kg/10a	3	15
SY	2WAH	22.5kg/10a	3	8
SY	2WAH	22.5kg/10a	3	15
SY	2WAH	22.5kg/10a	3	8
SY	2WAH	22.5kg/10a	3	11
SY	2WAH	22.5kg/10a	3	8
SY	2WAH	22.5kg/10a	3	9
SY	2WAH	22.5kg/10a	3	15
SY	2WAH	22.5kg/10a	3	10
SY	2WAH	22.5kg/10a	3	11
SY	2WAH	22.5kg/10a	3	13
SY	2WAH	22.5kg/10a	3	11
SY	2WAH	22.5kg/10a	3	15
SY	2WAH	22.5kg/10a	3	11
SY	2WAH	22.5kg/10a	3	15
SY	2WAH	22.5kg/10a	3	13
SY	2WAH	22.5kg/10a	3	7
SY	2WAH	22.5kg/10a	3	13
SY	2WAH	22.5kg/10a	3	16
SY	2WAH	22.5kg/10a	3	12
SY	2WAH	22.5kg/10a	3	15
SY	2WAH	22.5kg/10a	3	16
SY	2WAH	22.5kg/10a	3	7
SY	2WAH	22.5kg/10a	3	10
SY	2WAH	22.5kg/10a	3	10
SY	2WAH	22.5kg/10a	3	10
SY	2WAH	22.5kg/10a	3	13
SY	2WAH	22.5kg/10a	3	14
SY	2WAH	22.5kg/10a	3	8
SY	2WAH	22.5kg/10a	3	15
SY	2WAH	22.5kg/10a	3	12
SY	2WAH	22.5kg/10a	3	16
SY	2WAH	22.5kg/10a	3	14
SY	2WAH	22.5kg/10a	3	12
SY	2WAH	22.5kg/10a	3	15
SY	2WAH	22.5kg/10a	3	7
SY	2WAH	22.5kg/10a	3	5
SY	2WAH	22.5kg/10a	3	11
SY	2WAH	22.5kg/10a	4	7
SY	2WAH	22.5kg/10a	4	11
SY	2WAH	22.5kg/10a	4	9
SY	2WAH	22.5kg/10a	4	15
SY	2WAH	22.5kg/10a	4	16
SY	2WAH	22.5kg/10a	4	12
SY	2WAH	22.5kg/10a	4	8
SY	2WAH	22.5kg/10a	4	13
SY	2WAH	22.5kg/10a	4	11
SY	2WAH	22.5kg/10a	4	14
SY	2WAH	22.5kg/10a	4	14
SY	2WAH	22.5kg/10a	4	12
SY	2WAH	22.5kg/10a	4	10
SY	2WAH	22.5kg/10a	4	12
SY	2WAH	22.5kg/10a	4	12
SY	2WAH	22.5kg/10a	4	15
SY	2WAH	22.5kg/10a	4	11
SY	2WAH	22.5kg/10a	4	16
SY	2WAH	22.5kg/10a	4	16
SY	2WAH	22.5kg/10a	4	16
SY	2WAH	22.5kg/10a	4	17
SY	2WAH	22.5kg/10a	4	17
SY	2WAH	22.5kg/10a	4	12
SY	2WAH	22.5kg/10a	4	9
SY	2WAH	22.5kg/10a	4	16
SY	2WAH	22.5kg/10a	4	15
SY	2WAH	22.5kg/10a	4	15
SY	2WAH	22.5kg/10a	4	9
SY	2WAH	22.5kg/10a	4	5
SY	2WAH	22.5kg/10a	4	12
SY	2WAH	22.5kg/10a	4	16
SY	2WAH	22.5kg/10a	4	14
SY	2WAH	22.5kg/10a	4	14
SY	2WAH	22.5kg/10a	4	15
SY	2WAH	22.5kg/10a	4	14
SY	2WAH	22.5kg/10a	4	14
SY	2WAH	22.5kg/10a	4	9
SY	2WAH	22.5kg/10a	4	16
SY	2WAH	22.5kg/10a	4	11
SY	2WAH	22.5kg/10a	4	11
SY	2WAH	22.5kg/10a	4	15
SY	2WAH	22.5kg/10a	4	16
SY	2WAH	22.5kg/10a	4	13
SY	2WAH	22.5kg/10a	4	11
SY	2WAH	22.5kg/10a	4	15
SY	2WAH	22.5kg/10a	4	5
SY	2WAH	22.5kg/10a	4	11
SY	2WAH	22.5kg/10a	4	17
SY	2WAH	22.5kg/10a	4	15
SY	2WAH	22.5kg/10a	4	11
SY	2WAH	22.5kg/10a	4	12
SY	2WAH	22.5kg/10a	4	11
SY	2WAH	22.5kg/10a	4	10
SY	2WAH	22.5kg/10a	4	10
SY	2WAH	22.5kg/10a	4	9
SY	2WAH	22.5kg/10a	4	15
SY	2WAH	22.5kg/10a	4	9
SY	2WAH	22.5kg/10a	4	14
SY	2WAH	22.5kg/10a	4	16
SY	2WAH	22.5kg/10a	4	10
SY	2WAH	22.5kg/10a	5	13
SY	2WAH	22.5kg/10a	5	12
SY	2WAH	22.5kg/10a	5	16
SY	2WAH	22.5kg/10a	5	13
SY	2WAH	22.5kg/10a	5	9
SY	2WAH	22.5kg/10a	5	8
SY	2WAH	22.5kg/10a	5	15
SY	2WAH	22.5kg/10a	5	14
SY	2WAH	22.5kg/10a	5	15
SY	2WAH	22.5kg/10a	5	10
SY	2WAH	22.5kg/10a	5	16
SY	2WAH	22.5kg/10a	5	11
SY	2WAH	22.5kg/10a	5	10
SY	2WAH	22.5kg/10a	5	16
SY	2WAH	22.5kg/10a	5	9
SY	2WAH	22.5kg/10a	5	17
SY	2WAH	22.5kg/10a	5	16
SY	2WAH	22.5kg/10a	5	12
SY	2WAH	22.5kg/10a	5	11
SY	2WAH	22.5kg/10a	5	11
SY	2WAH	22.5kg/10a	5	18
SY	2WAH	22.5kg/10a	5	12
SY	2WAH	22.5kg/10a	5	16
SY	2WAH	22.5kg/10a	5	16
SY	2WAH	22.5kg/10a	5	9
SY	2WAH	22.5kg/10a	5	12
SY	2WAH	22.5kg/10a	5	17
SY	2WAH	22.5kg/10a	5	13
SY	2WAH	22.5kg/10a	5	14
SY	2WAH	22.5kg/10a	5	17
SY	2WAH	22.5kg/10a	5	15
SY	2WAH	22.5kg/10a	5	13
SY	2WAH	22.5kg/10a	5	16
SY	2WAH	22.5kg/10a	5	17
SY	2WAH	22.5kg/10a	5	15
SY	2WAH	22.5kg/10a	5	13
SY	2WAH	22.5kg/10a	5	15
SY	2WAH	22.5kg/10a	5	14
SY	2WAH	22.5kg/10a	5	12
SY	2WAH	22.5kg/10a	5	16
SY	2WAH	22.5kg/10a	5	8
SY	2WAH	22.5kg/10a	5	11
SY	2WAH	22.5kg/10a	5	15
SY	2WAH	22.5kg/10a	5	16
SY	2WAH	22.5kg/10a	5	16
SY	2WAH	22.5kg/10a	5	15
SY	2WAH	22.5kg/10a	5	16
SY	2WAH	22.5kg/10a	5	10
SY	2WAH	22.5kg/10a	5	10
SY	2WAH	22.5kg/10a	5	13
SY	2WAH	22.5kg/10a	5	11
SY	2WAH	22.5kg/10a	5	14
SY	2WAH	22.5kg/10a	5	10
SY	2WAH	22.5kg/10a	5	8
SY	2WAH	22.5kg/10a	5	12
SY	2WAH	22.5kg/10a	5	12
SY	2WAH	22.5kg/10a	5	12
SY	2WAH	22.5kg/10a	5	3
SY	3WAH	22.5kg/10a	1	28
SY	3WAH	22.5kg/10a	1	20
SY	3WAH	22.5kg/10a	1	31
SY	3WAH	22.5kg/10a	1	28
SY	3WAH	22.5kg/10a	1	32
SY	3WAH	22.5kg/10a	1	28
SY	3WAH	22.5kg/10a	1	23
SY	3WAH	22.5kg/10a	1	32
SY	3WAH	22.5kg/10a	1	29
SY	3WAH	22.5kg/10a	1	28
SY	3WAH	22.5kg/10a	1	16
SY	3WAH	22.5kg/10a	1	29
SY	3WAH	22.5kg/10a	1	18
SY	3WAH	22.5kg/10a	1	21
SY	3WAH	22.5kg/10a	1	30
SY	3WAH	22.5kg/10a	1	29
SY	3WAH	22.5kg/10a	1	24
SY	3WAH	22.5kg/10a	1	27
SY	3WAH	22.5kg/10a	1	9
SY	3WAH	22.5kg/10a	1	23
SY	3WAH	22.5kg/10a	1	23
SY	3WAH	22.5kg/10a	1	28
SY	3WAH	22.5kg/10a	1	27
SY	3WAH	22.5kg/10a	1	34
SY	3WAH	22.5kg/10a	1	31
SY	3WAH	22.5kg/10a	1	24
SY	3WAH	22.5kg/10a	1	31
SY	3WAH	22.5kg/10a	1	18
SY	3WAH	22.5kg/10a	1	28
SY	3WAH	22.5kg/10a	1	20
SY	3WAH	22.5kg/10a	1	31
SY	3WAH	22.5kg/10a	1	27
SY	3WAH	22.5kg/10a	1	29
SY	3WAH	22.5kg/10a	1	31
SY	3WAH	22.5kg/10a	1	29
SY	3WAH	22.5kg/10a	1	18
SY	3WAH	22.5kg/10a	1	15
SY	3WAH	22.5kg/10a	1	29
SY	3WAH	22.5kg/10a	1	19
SY	3WAH	22.5kg/10a	1	25
SY	3WAH	22.5kg/10a	1	17
SY	3WAH	22.5kg/10a	1	28
SY	3WAH	22.5kg/10a	1	31
SY	3WAH	22.5kg/10a	1	29
SY	3WAH	22.5kg/10a	1	18
SY	3WAH	22.5kg/10a	1	28
SY	3WAH	22.5kg/10a	1	26
SY	3WAH	22.5kg/10a	1	32
SY	3WAH	22.5kg/10a	1	30
SY	3WAH	22.5kg/10a	1	26
SY	3WAH	22.5kg/10a	1	26
SY	3WAH	22.5kg/10a	1	14
SY	3WAH	22.5kg/10a	1	32
SY	3WAH	22.5kg/10a	1	21
SY	3WAH	22.5kg/10a	1	28
SY	3WAH	22.5kg/10a	1	24
SY	3WAH	22.5kg/10a	1	27
SY	3WAH	22.5kg/10a	1	27
SY	3WAH	22.5kg/10a	1	27
SY	3WAH	22.5kg/10a	1	30
SY	3WAH	22.5kg/10a	1	22
SY	3WAH	22.5kg/10a	1	31
SY	3WAH	22.5kg/10a	1	18
SY	3WAH	22.5kg/10a	1	5
SY	3WAH	22.5kg/10a	1	33
SY	3WAH	22.5kg/10a	1	23
SY	3WAH	22.5kg/10a	1	24
SY	3WAH	22.5kg/10a	1	21
SY	3WAH	22.5kg/10a	1	28
SY	3WAH	22.5kg/10a	1	27
SY	3WAH	22.5kg/10a	1	27
SY	3WAH	22.5kg/10a	1	26
SY	3WAH	22.5kg/10a	1	28
SY	3WAH	22.5kg/10a	1	23
SY	3WAH	22.5kg/10a	1	28
SY	3WAH	22.5kg/10a	1	22
SY	3WAH	22.5kg/10a	1	22
SY	3WAH	22.5kg/10a	1	24
SY	3WAH	22.5kg/10a	1	16
SY	3WAH	22.5kg/10a	1	18
SY	3WAH	22.5kg/10a	1	24
SY	3WAH	22.5kg/10a	1	27
SY	3WAH	22.5kg/10a	1	29
SY	3WAH	22.5kg/10a	1	29
SY	3WAH	22.5kg/10a	1	32
SY	3WAH	22.5kg/10a	1	21
SY	3WAH	22.5kg/10a	1	23
SY	3WAH	22.5kg/10a	2	34
SY	3WAH	22.5kg/10a	2	26
SY	3WAH	22.5kg/10a	2	29
SY	3WAH	22.5kg/10a	2	28
SY	3WAH	22.5kg/10a	2	29
SY	3WAH	22.5kg/10a	2	26
SY	3WAH	22.5kg/10a	2	30
SY	3WAH	22.5kg/10a	2	31
SY	3WAH	22.5kg/10a	2	28
SY	3WAH	22.5kg/10a	2	31
SY	3WAH	22.5kg/10a	2	31
[truncated: 2,327 more rows]
